# Supplementary material for: Photosynthetic response to increased irradiance correlates to variation in transcriptional response of lipid‐remodeling and heat‐shock genes
Source: Plant Direct. 2018 Jul 10;2(7):e00069. doi: 10.1002/pld3.69 (PMC6508758; doi:10.1002/pld3.69)
Supplement: Supplementary file 2 [file PLD3-2-e00069-s002.xlsx]

## Sheet: Table S1
Table S1. Core genes responsive to an irradiance increase; up-regulated genes.
Genes more than 1.4-fold up-regulated in Col-0 at 1, 3 or 25 hours after light onset, or in Ga-0 and Ts-1 at 1 hour after light onset, when comparing plants exposed to increased irradiance to control plants. Unlogged fold changes are shown, green shading indicates accession-specific difference in expression present in control conditions independent of irradiance increase, orange shading indicates…
Acc. spec. = Accession-specific difference (P=0.05) when comparing Col-0, Ga-0 and Ts-1
Time spec. = Time-specific difference (P=0.05) when comparing 1, 3.5, and 25 hours.
Acc. spec. in cont. = Accession-specific difference in expression present in control conditions, independent of irradiance increase
Time spec. in cont. = Time-specific difference in expression present in control conditions, independent of irradiance increase
HL spec. acc. = High light specific accession difference
HL spec. time = High light specific time-point difference
Correlation = Pearsons correleation coefficient between fold change of the gene and the photosynthesis efficiency measured in that accession on that time point
Gene ID	Gene name and description	Ga-0 1h	Ts-1 1h	Col-0 1h	Col-0 3.5h	Col-0 25h	GO Biological Process	GO Molecular Function	GO Cellular Component	Acc. spec.	Time spec.	Acc. spec. in cont.	Time spec. in cont.	HL spec. acc.	HL spec. time	Correlation
At3g23990	HSP60; mitochondrial chaperonin HSP.	1.87838	1.51253	1.94368	1.83296	1.82515	response to heat	heat shock protein	mitochondria	no	no	no	no			0.898978
At1g07500	Unknown protein	2.18039	1.80326	3.42504	2.47044	3.24724	unknown	unknown	nucleus	yes	no	no	no		yes	0.603131
At3g53230	ATPase, AAA-type, CDC48 protein; FUNCTIONS IN: hydrolase activity, nucleoside-triphosphatase activity, binding, nucleotide binding, ATP binding; INVOLVED IN: response to cadmium ion; LOCATED IN: cytosol, nucleolus, plasma membrane;	2.89372	1.98678	3.04924	1.80613	2.56981	response to cadmium ion	hydrolase activity	cytosol	no	yes	no	no		yes	0.514487
At2g37180	A member of the plasma membrane intrinsic protein PIP2. functions as aquaporin and is involved in dessication.	1.64595	1.45668	1.74169	2.0916	1.57534	response to drought	transporter	plasma membrane	no	no	no	no			0.413272
At5g03890	Unknown protein	2.37661	1.58301	1.44262	1.57481	1.76216	unknown	unknown	nucleus	no	no	no	no			0.412975
At2g20880	Encodes ERF53, a drought-induced transcription factor. Belongs to the AP2/ERF superfamily, and has a highly conserved AP2 domain. Regulates drought-responsive gene expressions by binding to the GCC box and/or dehydration-responsive element (DRE) in the promoter of downstream genes.	2.49729	1.68403	2.84114	1.61623	1.93494	photosynthesis; drought response	transcription factor activity	nucleus	yes	yes	no	no	yes	yes	0.410844
At1g77450	NAC domain containing protein 32 (NAC032); FUNCTIONS IN: sequence-specific DNA binding transcription factor activity; INVOLVED IN: multicellular organismal development, regulation of transcription	1.68957	1.48654	1.59141	1.89584	1.51838	multicellular organismal development,	transcription factor activity	nucleus	no	no	no	yes			0.402062
At3g24750	Unknown protein	1.73505	1.90004	1.84408	2.68229	4.21852	unknown	unknown	nucleus	no	yes	yes	no		yes	0.4013
At5g51440	HSP20-like chaperones superfamily protein	6.56739	3.97384	7.06907	4.38658	4.0734	response to heat	heat shock protein	cytoplasm	yes	yes	no	no	yes	yes	0.397228
At1g53540	HSP20-like chaperones superfamily protein	7.41371	3.22501	8.12483	3.32184	3.45472	response to heat	chaperone	cytoplasm	yes	yes	no	no	yes	yes	0.379071
At5g05365	Heavy metal transport/detoxification superfamily protein	1.46183	1.50592	1.7922	1.9731	1.76044	metal ion transport	metal ion binding	cytoplasm	no	no	no	no			0.357581
At1g09140	Encodes a serine-arginine rich RNA binding protein (SR30) involved in regulation of splicing (including splicing of itself). Exists as 3 alternative spliced forms that are differentially expressed.	2.04287	1.70598	2.36264	2.29685	1.66982	RNA binding	alternative splicing	nucleus	no	yes	no	no		yes	0.340194
At5g09590	Heat shock protein 70 (Hsc70-5)	2.65674	1.85533	2.89668	1.95507	1.7786	response to heat	heat shock protein	cytoplasm	yes	yes	no	no	yes	yes	0.323247
At4g28140	Encodes a member of the DREB subfamily A-6 of ERF/AP2 transcription factor family. The protein contains one AP2 domain.	3.01893	1.77019	2.46544	1.68973	1.5999	photosynthesis; drought response	transcription factor activity	nucleus	no	no	no	no			0.319818
At3g22840	EARLY LIGHT-INDUCABLE PROTEIN (ELIP1)	2.03479	2.28139	2.96562	9.65734	5.0268	photosynthesis	chlorophyll binding/ flavonoid biosynthetic process	chloroplast	no	yes	no	yes			0.281189
At3g46230	HEAT SHOCK PROTEIN 17.4 (HSP17.4)	7.48884	4.88157	10.1344	4.68795	4.98314	response to heat	heat shock protein	cytoplasm	yes	yes	no	no	yes	yes	0.273808
At4g18422	Unknown protein	1.89586	1.59414	2.36906	1.44191	1.68916	unknown	unknown	mitochondria	no	yes	no	no		yes	0.247673
At4g25200	MITOCHONDRION-LOCALIZED SMALL HEAT SHOCK PROTEIN 23.6 (HSP23.6-MITO)	8.12511	3.92734	5.6388	2.82982	3.03945	response to heat	heat shock protein	mitochondrion	yes	yes	no	no	yes	yes	0.240542
At1g02460	Pectin lyase-like superfamily protein; FUNCTIONS IN: polygalacturonase activity; INVOLVED IN: carbohydrate metabolic process	1.58475	1.4734	1.60127	1.91253	1.42933	carbohydrate metabolic process	hydrolase activity	extracellular	no	no	no	no			0.216622
At4g14690	EARLY LIGHT-INDUCIBLE PROTEIN 2 (ELIP2)	3.13652	3.78285	2.95436	5.11269	5.54476	photosynthesis	chlorophyll binding/ flavonoid biosynthetic process	chloroplast	no	yes	yes	yes			0.208749
At2g29500	HSP20-like chaperones superfamily protein	17.1908	9.83214	14.1212	9.7477	6.81853	response to heat	chaperone	cytoplasm	no	yes	no	no		yes	0.204559
At2g46240	A member of Arabidopsis BAG (Bcl-2-associated athanogene) proteins, plant homologs of mammalian regulators of apoptosis. Expression of BAG6 in leaves was strongly induced by heat stress	9.30553	4.26734	7.25729	1.59893	3.05087	response to heat	chaperone	nucleus	yes	yes	no	no	yes	yes	0.182098
At2g25140	Encodes ClpB4, which belongs to the Casein lytic proteinase/heat shock protein 100 (Clp/Hsp100) family.	3.24503	2.27439	3.13064	1.57968	2.11562	response to heat	heat shock protein	chloroplast/ mitochondria	no	yes	no	no		yes	0.1767
At2g19310	HSP20-like chaperones superfamily protein	1.98971	1.65322	2.01505	1.62867	1.44833	response to heat	chaperone	cytoplasm	no	yes	no	no		yes	0.131572
At4g12400	Hop3, one of the 36 carboxylate clamp (CC)-tetratricopeptide repeat (TPR) proteins with potential to interact with Hsp90/Hsp70 as co-chaperones.	5.02478	4.13219	9.11603	3.42639	3.77481	response to heat	heat shock protein	cytoplasm	yes	yes	yes	yes			0.107849
At5g25450	Cytochrome bd ubiquinol oxidase, 14kDa subunit; FUNCTIONS IN: ubiquinol-cytochrome-c reductase activity; INVOLVED IN: mitochondrial electron transport, ubiquinol to cytochrome c	3.29043	2.53472	3.62879	1.42725	2.39602	electron transport	ubiquinol-cytochrome-c reductase activity	mitochondria	no	yes	no	no			0.0931148
At5g12110	Glutathione S-transferase, C-terminal-like; Translation elongation factor EF1B/ribosomal protein S6	3.89184	3.58248	3.65678	3.17382	3.51764	RNA binding	translation elongation	plasma membrane	no	no	yes	no			0.0696882
At3g08970	J domain protein localized in ER lumen, shows similarity to HSP40 proteins and is induced by heat stress.	4.31791	3.07951	4.69444	1.58087	2.50764	response to heat	heat shock protein	cytoplasm	yes	yes	no	no	yes	yes	0.0636517
At1g07350	Encodes a serine/arginine rich-like protein, SR45a. Involved in the regulation of stress-responsive alternative splicing.	3.43769	2.34068	2.64855	1.74536	1.57884	RNA binding	alternative splicing	unknown	yes	yes	no	yes	yes		0.0307561
At5g09930	Encodes ATP-BINDING CASSETTE F2 (ABCF2); member of GCN subfamily	1.50983	1.61353	1.90957	2.02941	1.52983	unknown	transporter	plasma membrane	no	no	yes	no			0.0219538
At1g30070	SGS domain-containing protein	3.0683	2.61775	3.56032	1.45612	2.31467	response to heat	unknown	nucleus	no	yes	no	no		yes	-0.0092521
At5g64510	TUNICAMYCIN INDUCED 1 (TIN1), a plant-speci_x001E_c ER stress-inducible protein. TIN1 mutation affects pollen surface morhology	3.32384	2.93995	4.89718	2.35843	2.22139	response to heat	unknown	chloroplast	no	yes	yes	no		yes	-0.0131562
At5g52640	HEAT SHOCK PROTEIN 90.1 (HSP90.1)	8.26856	5.63811	7.76157	2.6758	3.40847	response to heat	heat shock protein	cytoplasm	no	yes	no	yes			-0.0179635
At1g21550	Calcium-binding EF-hand family protein	2.87293	2.78401	5.06689	1.56784	2.01625	unknown	unknown	cytoplasm	yes	yes	no	no	yes	yes	-0.0690797
At4g36990	Encodes HEAT SHOCK FACTOR 4 (HSF4)	1.90851	1.97202	2.60415	1.65779	1.73977	response to heat	hat shock factor	nucleus	no	yes	no	yes			-0.112839
At4g36988	Upstream open reading frames (uORFs) are small open reading frames found in the 5' UTR of a mature mRNA, and can potentially mediate translational regulation of the largest, or major, ORF (mORF). CPuORF49 represents a conserved upstream opening reading frame relative to major ORF AT4G36990.1	1.90851	1.97202	2.60415	1.65779	1.73977	unknown	unknown	mitochondria	no	yes	no	yes			-0.112839
At5g04840	Encodes bZIP protein; FUNCTIONS IN: DNA binding, sequence-specific DNA binding transcription factor activity; INVOLVED IN: regulation of transcription, DNA-dependent	2.39282	2.12551	2.44431	1.52469	1.55715	unknown	transcription factor activity	nucleus	no	yes	no	no		yes	-0.173118
At5g12030	HEAT SHOCK PROTEIN 17.6A (HSP17.6A)	23.427	19.5346	20.4866	5.25547	12.831	response to heat	chaperone	cytoplasm	no	yes	no	no		yes	-0.181046
At1g54050	HSP20-like chaperones superfamily protein	5.76923	4.28325	3.2265	1.56197	1.97902	response to heat	chaperone	cytoplasm	no	yes	yes	no			-0.210799
At2g20560	DNAJ heat shock family protein	3.90648	3.63863	4.46484	1.662	2.39922	response to heat	heat shock protein	cytoplasm	no	yes	no	yes			-0.218389
At4g31870	Encodes glutathione peroxidase7 (GPX7)	2.0568	2.80715	1.98238	3.55449	2.50632	photosynthesis	H2O2 scavenging	chloroplast	no	yes	no	yes			-0.257494
At1g07890	Encodes a cytosolic ascorbate peroxidase APX1. Ascorbate peroxidases are enzymes that scavenge hydrogen peroxide in plant cells. Eight types of APX have been described for Arabidopsis: three cytosolic (APX1, APX2, APX6), two chloroplastic types (stromal sAPX, thylakoid tAPX), and three microsomal (APX3, APX4, APX5) isoforms. At least part of the induction of heat shock proteins during light stres…	1.5887	1.61446	1.46509	1.68089	1.50402	photosynthesis; response to heat	H2O2 scavenging	cytoplasm	no	no	no	no			-0.297917
At3g51238	Potential natural antisense gene, locus overlaps with AT3G51240	1.46256	2.0265	1.6133	2.53066	1.74489	unknown	unknown	unknown	no	yes	no	yes		yes	-0.304363
At3g12580	HEAT SHOCK PROTEIN 70 (HSP70)	4.59771	5.22419	6.30543	5.01688	4.13559	response to heat	heat shock protein	cytoplasm	no	no	yes	yes			-0.315178
At1g59860	HSP20-like chaperones superfamily protein	4.60972	4.51678	4.54895	1.41993	2.54177	response to heat	chaperone	cytoplasm	no	yes	no	no		yes	-0.344447
At3g16050	Encodes a protein with pyridoxal phosphate synthase activity whose transcripts were detected mostly in roots and accumulate during senescence.	2.85037	2.72023	2.88607	1.64887	1.57388	pyridoxal phosphate biosynthesis	protein binding	cytoplasm	no	yes	no	yes			-0.350413
At5g48570	Encodes one of the 36 carboxylate clamp (CC)-tetratricopeptide repeat (TPR) proteins with potential to interact with Hsp90/Hsp70 as co-chaperones.	9.68149	9.3425	9.47434	3.26602	4.29553	response to heat	chaperone	nucleus	no	yes	no	yes			-0.369756
At5g12020	17.6 KDA CLASS II HEAT SHOCK PROTEIN (HSP17.6II)	19.8816	18.4006	13.5625	9.31143	9.08678	response to heat	heat shock protein	cytoplasm	no	no	yes	yes			-0.420844
At1g74310	HEAT SHOCK PROTEIN 101 (HSP101)	5.3464	5.58924	5.49967	2.14267	2.55294	response to heat	heat shock protein	chloroplast	no	yes	no	yes			-0.446296
At2g26150	Encodes HEAT SHOCK TRANSCRIPTION FACTOR A2 (HSFA2)	3.72985	4.52345	3.69403	1.63238	1.81387	response to heat	heat shock factor	nucleus	no	yes	no	yes			-0.623712
At3g24500	One of three genes in A. thaliana encoding multiprotein bridging factor 1, a highly conserved transcriptional coactivator. May serve as a bridging factor between a bZIP factor and TBP. Its expression is specifically elevated in response to pathogen infection, salinity, drought, heat, hydrogen peroxide, and application of abscisic acid or salicylic acid. Constitutive expression enhances the tolera…	2.46264	2.72809	2.55029	1.94266	1.72271	unknown	transcription factor activity	nucleus	no	yes	no	yes			-0.631711
At5g05410	Encodes the transcription factor DREB2A that specifically binds to DRE/CRT cis elements (responsive to drought and low-temperature stress). Belongs to the DREB subfamily A-2 of ERF/AP2 transcription factor family (DREB2A). There are eight members in this subfamily including DREB2B. The protein contains one AP2 domain. Overexpression of transcriptional activation domain of DREB2A resulted in signi…	2.24126	3.86436	3.64384	1.42078	1.46269	photosynthesis; drought response; response to heat	transcription factor activity	nucleus	yes	yes	no	yes	yes		-0.708425
At1g07400	HSP20-like chaperones superfamily protein	4.00703	5.88921	4.45386	3.32385	3.6775	response to heat	chaperone	cytoplasm	no	no	no	yes			-0.898875

## Sheet: Table S2
Table S2 Core genes responsive to an irradiance increase; down-regulated genes.
Genes more than 1.4-fold down-regulated in Col-0 at 1, 3 or 25 hours after light onset, or in Ga-0 and Ts-1 at 1 hour after light onset, when comparing plants exposed to increased irradiance to control plants. Unlogged fold changes are shown, green shading indicates accession-specific difference in expression present in control conditions independent of irradiance increase, orange shading indicat…
Acc. spec. = Accession-specific difference (P=0.05) when comparing Col-0, Ga-0 and Ts-1
Time spec. = Time-specific difference (P=0.05) when comparing 1, 3.5, and 25 hours.
Acc. spec. in cont. = Accession-specific difference in expression present in control conditions, independent of irradiance increase
Time spec. in cont. = Time-specific difference in expression present in control conditions, independent of irradiance increase
HL spec. acc. = High light specific accession difference
HL spec. time = High light specific time-point difference
Correlation = Pearsons correleation coefficient between fold change of the gene and the photosynthesis efficiency measured in that accession on that time point
Gene ID	Gene name and description	Col-0. 1h	Col-0. 3.5h	Col-0. 25h	Ga-0. 1h	Ts-1. 1h	GO Biological Process	GO Molecular Function	GO Cellular Component	Acc. spec.	Time spec.	Acc. spec. in cont.	Time spec. in cont.	HL spec. acc.	HL spec. time	Correlation
At3g02170	Encodes LONGIFOLIA2 (LNG2). Regulates leaf morphology by promoting cell expansion in the leaf-length direction. The LNG2 homologue LNG1 (At5g15580) has similar function.	0.621384	0.468245	0.604667	0.502864	0.560882	cell organization and biogenesis	protein binding	nucleus	no	no	no	no			-0.0692921
At5g44680	DNA glycosylase superfamily protein; FUNCTIONS IN: DNA-3-methyladenine glycosylase I activity, catalytic activity; INVOLVED IN: DNA repair, base-excision repair	0.577652	0.39721	0.5147	0.647372	0.655313	DNA repair	hydrolase activity	nucleus	no	yes	no	yes			-0.410827
At5g17300	Myb-like transcription factor RVE1 (REVEILLE 1) that regulates hypocotyl growth by regulating free auxin levels in a time-of-day specific manner.	0.448568	0.704838	0.49972	0.472322	0.330266	hypocotyl growth	transcription factor activity	nucleus	no	yes	no	yes			0.580797
At1g71030	Encodes a putative myb family transcription factor, MYB-LIKE 2 (MYBL2). In contrast to most other myb-like proteins its myb domain consists of a single repeat. A proline-rich region potentially involved in transactivation is found in the C-terminal part of the protein. Its transcript accumulates mainly in leaves.	0.624514	0.265019	0.62301	0.311265	0.356559	leaf morphology	transcription factor activity	nucleus	yes	yes	yes	yes			0.258057
At5g48490	Bifunctional inhibitor/lipid-transfer protein/seed storage 2S albumin superfamily protein; FUNCTIONS IN: lipid binding; INVOLVED IN: lipid transport	0.375372	0.166457	0.234534	0.434788	0.395047	lipid transport	lipid binding	extracellular	no	yes	no	no		yes	-0.309024
At5g20110	Dynein light chain type 1 family protein; FUNCTIONS IN: microtubule motor activity; INVOLVED IN: microtubule-based process	0.555885	0.643665	0.551247	0.560967	0.634123	microtubule motor activity	hydrolase activity	cytoplasm	no	no	no	no			-0.633718
At4g19170	Chloroplast-targeted member of a family of enzymes similar to nine-cis-epoxycarotenoid dioxygenase	0.434076	0.287063	0.175199	0.558598	0.453085	oxidation-reduction process	protein binding	chloroplast	no	yes	yes	no		yes	-0.276542
At5g44190	Encodes GLK2, Golden2-like 2, one of a pair of partially redundant nuclear transcription factors that regulate chloroplast development in a cell-autonomous manner. GLK1, Golden2-like 1, is encoded by At2g20570. GLK1 and GLK2 regulate the expression of the photosynthetic apparatus.	0.541527	0.60244	0.35704	0.582562	0.532621	photosynthesis	transcription factor activity	nucleus	no	yes	no	no		yes	-0.185692
At5g07580	Encodes a member of the ERF (ethylene response factor) subfamily B-3 of ERF/AP2 transcription factor family. The protein contains one AP2 domain. There are 18 members in this subfamily including ATERF-1, ATERF-2, AND ATERF-5.	0.671944	0.55552	0.602563	0.550401	0.582165	photosynthesis; drought response	transcription factor activity	nucleus	no	no	no	no			0.0136577
At5g25190	Encodes a member of the ERF (ethylene response factor) subfamily B-6 of ERF/AP2 transcription factor family. The protein contains one AP2 domain. There are 12 members in this subfamily including RAP2.11.	0.53798	0.32067	0.499033	0.561285	0.647107	photosynthesis; drought response	transcription factor activity	nucleus	no	yes	no	no		yes	-0.522224
At1g67900	Phototropic-responsive NPH3 family protein; FUNCTIONS IN: signal transducer activity; INVOLVED IN: response to light stimulus	0.628239	0.47382	0.554829	0.580622	0.563569	protein ubiquitination	signal transducer activity	plasma membrane	no	no	no	no			-0.0218221
At1g33240	Encodes GT-2-LIKE 1 (GTL1); a plant transcriptional activator that contains two separate, but similar, trihelix DNA-binding domains, similar to GT-2. Gene is expressed in all aerial parts of the plant, with higher level of expression in siliques. At-GTL2 was thought to be a duplicated copy of this gene but is likely to be a cloning artefact, the result of a chimeric clone.	0.456007	0.46701	0.423632	0.479862	0.602995	trichome morphogenesis	transcription factor activity	nucleus	no	no	no	no			-0.946434
At2g30424	In a tandem repeat with AT2g30432 (TCL1) and AT2g30420 (ETC2), it encodes a single-repeat R3 MYB transcription factor that is involved in the negative regulation of trichome formation.	0.439816	0.524045	0.465679	0.638654	0.67608	trichome morphogenesis	transcription factor activity	nucleus	no	no	no	no			-0.586516
At3g03990	Alpha/beta-Hydrolases superfamily protein	0.560073	0.57363	0.603574	0.633142	0.602258	unknown	hydrolase activity	cytoplasm	no	no	no	no			0.06228
At3g24420	Alpha/beta-Hydrolases superfamily protein; FUNCTIONS IN: hydrolase activity; INVOLVED IN: biological_process unknown; LOCATED IN: endomembrane system; EXPRESSED IN: guard cell	0.555645	0.428044	0.49883	0.613098	0.652201	unknown	hydrolase activity	cytoplasm	no	no	no	no			-0.558617
At2g02080	Indeterminate(ID)-domain 4 (IDD4); FUNCTIONS IN: sequence-specific DNA binding transcription factor activity; LOCATED IN: intracellular, chloroplast	0.501016	0.556597	0.419291	0.561535	0.550386	unknown	transcription factor activity	nucleus	no	no	no	no			-0.377449
At2g27050	Ethylene-insensitive3-like1 (EIL1)	0.569621	0.447754	0.624863	0.676403	0.666562	unknown	transcription factor activity	nucleus	no	yes	no	no		yes	-0.239122
At3g57040	Response regulator ARR9, A two-component response regulator-like protein with a receiver domain with a conserved aspartate residue and a possible phosphorylation site and at the N-terminal half. Appears to interact with histidine kinase like genes ATHP3 and ATHP2	0.490237	0.56444	0.66512	0.50862	0.516018	unknown	transcription factor activity	nucleus	no	no	no	no			0.374575
At4g01460	Basic helix-loop-helix (bHLH) DNA-binding superfamily protein	0.470928	0.36002	0.578929	0.655687	0.59813	unknown	transcription factor activity	nucleus	no	yes	no	no		yes	-0.111901
At4g36540	BR enhanced expression 2 (BEE2); FUNCTIONS IN: DNA binding, sequence-specific DNA binding transcription factor activity	0.520874	0.553545	0.618723	0.658079	0.669046	unknown	transcription factor activity	nucleus	no	no	no	no			-0.360799
At5g54630	Zinc finger protein-related; FUNCTIONS IN: sequence-specific DNA binding transcription factor activity	0.545739	0.454054	0.585542	0.597925	0.60207	unknown	transcription factor activity	nucleus	no	no	no	no			-0.233906
At1g23390	Kelch repeat-containing F-box family protein	0.674027	0.19724	0.638834	0.428603	0.47895	unknown	unknown	nucleus	no	yes	no	yes			0.0610635
At1g30250	Unknown protein	0.455373	0.294843	0.349762	0.624507	0.619404	unknown	unknown	mitochondria	no	yes	no	no		yes	-0.473507
At1g69160	Unknown protein	0.581665	0.390064	0.406213	0.618703	0.575003	unknown	unknown	mitochondria	no	yes	no	no		yes	-0.303785
At1g71970	Unknown protein	0.627771	0.458217	0.615931	0.586569	0.694454	unknown	unknown	nucleus	no	yes	no	no		yes	-0.54621
At3g06070	Unknown protein	0.656641	0.32687	0.499001	0.619795	0.574059	unknown	unknown	unknown	no	yes	no	no		yes	-0.125995
At3g23880	F-box and associated interaction domains-containing protein	0.57958	0.506137	0.558234	0.514977	0.590823	unknown	unknown	nucleus	no	no	no	no			-0.61219
At3g59940	Galactose oxidase/kelch repeat superfamily protein	0.570217	0.368142	0.688665	0.552365	0.485467	unknown	unknown	cytoplasm	no	yes	no	yes			0.36426
At5g16030	unknown protein	0.458114	0.233688	0.479663	0.495536	0.518697	unknown	unknown	nucleus	no	yes	no	no		yes	-0.254485
At5g18030	SAUR-like auxin-responsive protein family	0.404926	0.336507	0.449262	0.571463	0.682488	unknown	unknown	mitochondria	no	no	no	no			-0.652475
At5g19190	Unknown protein	0.427252	0.18865	0.433323	0.341443	0.378308	unknown	unknown	nucleus	no	yes	no	yes			-0.0526681
At5g54585	Unknown protein	0.526145	0.408565	0.304221	0.553663	0.647406	unknown	unknown	unknown	no	yes	no	no		yes	-0.701147
At5g57760	Unknown protein	0.622648	0.172007	0.280733	0.643804	0.693459	unknown	unknown	mitochondria	no	yes	no	no		yes	-0.472917
At5g59080	Unknown protein	0.641931	0.305258	0.537038	0.662058	0.705598	unknown	unknown	nucleus	no	yes	no	yes			-0.38627
At2g32010	Encodes an inositol polyphosphate 5?-phosphatase (5PTase). Mediating phosphoinositide signaling. Involved in establishment of foliar vein patterns.	0.579659	0.504417	0.558186	0.634876	0.623201	vein patterning	hydrolase activity	cytoplasm	no	no	no	no			-0.343981

## Sheet: Table S3
Table S3. Accession specific genes responsive to an irradiance increase; up-regulated genes.
Genes more than 1.4-fold up-regulated at 1 hour after light onset when comparing plants exposed to increased irradiance to control plants in one, two or three of the accessions (Col-0, Ga-0 and Ts-1) and differentially (P=0.05) up-regulated between two or three of the accessions. Unlogged fold changes are shown, grey shaded values are >1.4 fold up-regulated, green shading indicates accession-spec…
Acc. spec. in cont. = Accession-specific difference in expression present in control conditions, independent of irradiance increase
Correlation = Pearsons correleation coefficient between fold change of the gene and the photosynthesis efficiency measured in that accession on that time point
Gene ID	Gene name and description	Col-0. 1h	Ga-0. 1h	Ts-1. 1h	GO Biological Process	GO Molecular Function	GO Cellular Component	Acc. spec. in cont.	Correlation
At5g49360	Encodes a bifunctional {beta}-D-xylosidase/{alpha}-L-arabinofuranosidase required for pectic arabinan modification. Located in the extracellular matrix. Gene is expressed specifically in tissues undergoing secondary wall thickening. This is a member of glycosyl hydrolase family 3 and has six other closely related members.	1.05418	1.06875	1.72098	carbohydrate metabolism	pectic arabinan modification	extracellular	yes	-0.97824
At1g78820	D-mannose binding lectin protein with Apple-like carbohydrate-binding domain; FUNCTIONS IN: sugar binding	0.915114	0.922047	1.44077	carbohydrate metabolism	sugar binding	plasma membrane	no	-0.979795
At1g67070	Encodes PHOSPHOMANNOSE ISOMERASE 2 (PMI2), also known as DARK INDUCED 9 (DIN9) a protein with phosphomannose isomerase activity that is involved in synthesis of ascorbic acid. Expression is induced after 24 hours of dark treatment, in senescing leaves and treatment with exogenous photosynthesis inhibitor. Induction of gene expression was suppressed in excised leaves supplied with sugar. The autho…	1.36695	1.16178	2.01041	carbohydrate metabolism	mannose-6-phosphate isomerase activity	cytoplasm	no	-0.999035
At5g57100	Nucleotide/sugar transporter family protein	1.45947	1.5759	0.970963	carbohydrate metabolism	transport	membrane	no	0.999972
At1g56650	Encodes PRODUCTION OF ANTHOCYANIN PIGMENT 1 (PAP1), a putative MYB domain containing transcription factor involved in anthocyanin metabolism and radical scavenging. Essential for the sucrose-mediated expression of the dihydroflavonol reductase gene. Auxin and ethylene responsiveness of PAP1 transcription is lost in myb12 mutants.	3.12369	1.12473	0.773787	carbohydrate metabolism	transcription factor	nucleus	yes	0.455207
At2g11270	Citrate synthase-related; FUNCTIONS IN: transferase activity, transferring acyl groups, acyl groups converted into alkyl on transfer; INVOLVED IN: cellular carbohydrate metabolic process	1.43992	0.877225	1.02682	carbohydrate metabolism	transferase activity	mitochondria	yes	0.0741141
At4g37180	Myb family transcription factor, contains Pfam domain, PF00249: Myb-like DNA-binding domain l; also isolated as a putative cytoskeletal protein in a yeast screen	1.51621	1.50446	0.985371	cell organization and biogenesis	transcription factor activity	nucleus	no	0.978188
At1g65840	Encodes a peroxisomal polyamine oxidase PAO4, involved in the back-conversion polyamine degradation pathway.	1.07672	1.07544	1.59963	cellular amino acid metabolism	polyamine degradation	nucleus	no	-0.982424
At5g53970	Encodes tyrosine aminotransferase which is strongly induced upon aging and coronatine treatment	1.21559	1.02973	1.68975	cellular amino acid metabolism	transferase activity	cytoplasm	no	-0.996245
At2g03240	EXS (ERD1/XPR1/SYG1) family protein	0.963699	1.23872	1.48247	cellular response to phosphate starvation	unknown	plasma membrane	no	-0.732875
At4g24010	Encodes a protein similar to cellulose synthase	1.45792	0.802211	0.908644	cellulose biosynthesis	cellulose synthase	plasma membrane	yes	0.180919
At4g26150	Encodes a member of the GATA factor family of zinc finger transcription factors. Modulate chlorophyll biosynthesis and glutamate synthase (GLU1/Fd-GOGAT) expression.	0.77218	1.22759	1.42354	chlorophyll biosynthesis	transcription factor activity	nucleus	yes	-0.590177
At1g04770	Tetratricopeptide repeat (TPR)-like superfamily protein	0.740535	0.768643	1.45182	chloroplast organization	unkown	nucleus	yes	-0.974846
At5g59220	Highly ABA-induced PP2C gene 1 (HAI1); FUNCTIONS IN: protein serine/threonine phosphatase activity, catalytic activity; INVOLVED IN: response to water deprivation, response to abscisic acid stimulus; LOCATED IN: chloroplast	3.53325	2.41679	1.36875	chloroplast organization; stomatal movement	phosphatase activity	cytoplasm	yes	0.744029
At2g21130	Cyclophilin-like peptidyl-prolyl cis-trans isomerase family protein	1.75107	1.40095	1.067	circadian rhythm	protein binding	cytoplasm	yes	0.747091
At4g03960	Encodes an atypical dual-speciﬁcity phosphatase involved in the negative regulation of defense response to a bacterial pathogen, P. syringae pv. tomato.	2.27006	1.35824	1.60327	defense response	MAP kinase activity	cytoplasm	no	0.0710326
At4g23310	Encodes a cysteine-rich receptor-like protein kinase.	0.946734	1.07472	1.44074	defense response	kinase activity	extracellular	no	-0.903845
At1g66090	Disease resistance protein (TIR-NBS class); FUNCTIONS IN: transmembrane receptor activity, nucleoside-triphosphatase activity, nucleotide binding, ATP binding	2.37391	1.21174	0.947342	defense response	kinase activity	chloroplast	no	0.487147
At3g19270	CYP707A4, Encodes a cytochrome P450 protein with ABA 8'-hydroxylase activity, involved in ABA catabolism.	1.89448	1.4456	1.08912	electron transport	ABA catabolism	extracellular	no	0.711183
At3g14620	Putative cytochrome P450 (CYP72A8).	2.02164	0.796283	0.736301	electron transport	unknown	unknown	no	0.366355
At3g02040	Encodes a member of the glycerophosphodiester phosphodiesterase (GDPD) family. Has glycerophosphodiester phosphodiesterase activity. Functions in maintaining cellular phosphate homeostasis under phosphate starvation.	6.54342	2.26192	2.58385	lipid remodelling	phospholipid catabolism	cytoplasm	yes	0.263041
At4g33030	SQD1, involved in sulfolipid biosynthesis	2.30732	1.40526	1.62544	lipid remodelling	SQDG biosynthesis	chloroplast	no	0.0973154
At5g20150	SPX DOMAIN GENE 1 (SPX1); Expression is upregulated in the shoot of cax1/cax3 mutant.	4.29874	1.29196	1.97386	lipid remodelling	unknown	nucleus	yes	0.115472
At5g01220	SQD2, involved in sulfolipid biosynthesis	2.32487	1.14243	1.45339	lipid remodelling	SQDG biosynthesis	chloroplast	no	0.0772029
At2g26660	SPX domain gene 2 (SPX2)	1.84745	1.18023	1.4679	lipid remodelling	unknown	nucleus	no	-0.110301
At5g20410	MONOGALACTOSYLDIACYLGLYCEROL SYNTHASE 2 (MGD2); Encodes a type B monogalactosyldiacylglycerol (MGDG) synthase. Strongly induced by phosphate deprivation, and in non-photosynthetic tissues. Does not contribute to galactolipid synthesis under Pi-sufficient conditions but does under Pi starvation.	2.21594	1.18086	1.68279	lipid remodelling	MGDG biosynthesis	chloroplast	no	-0.171595
At3g17790	PURPLE ACID PHOSPHATASE 17 (PAP17); Expression is upregulated in the shoot of cax1/cax3 mutant.	2.91231	1.63517	1.39985	lipid remodelling	phosphatase activity	extracellular	no	0.460728
At2g38530	LIPID TRANSFER PROTEIN 2 (LTP2); Involved in lipid transfer between membranes. Belongs to a family of Lipid transfer proteins.	2.0511	0.78894	0.473328	lipid remodelling	lipid transfer	golgi; extracellular	no	0.500256
At2g11810	MONOGALACTOSYLDIACYLGLYCEROL SYNTHASE 3 (MGD3); MGD3 is the major enzyme for galactolipid metabolism during phosphate starvation. Does not contribute to galactolipid synthesis under P1-sufficient conditions.	1.63541	1.04198	1.06391	lipid remodelling	MGDG biosynthesis	chloroplast	no	0.296601
At3g03790	Ankyrin repeat family protein / regulator of chromosome condensation (RCC1) family protein	1.49922	1.03682	1.16496	lipid remodelling	unknown	nucleus	no	0.0619981
At2g41040	S-adenosyl-L-methionine-dependent methyltransferases superfamily protein	1.57471	1.40101	2.48298	methylation	methyltransferase activity	chloroplast	no	-0.999207
At3g21070	Encodes a protein with NAD(H) kinase activity.	1.48148	1.17312	1.70883	NAD metabolic process	NAD+ kinase activity	cytoplasm	no	-0.912752
At4g20820	FAD-binding Berberine family protein; FUNCTIONS IN: electron carrier activity, oxidoreductase activity, FAD binding, catalytic activity; INVOLVED IN: oxidation reduction	0.856475	0.738676	1.45931	oxidation-reduction process	electron transport	chloroplast	no	-0.999319
At2g22240	Myo-inositol-1-phosphate synthase isoform 2 (MIPS2). Expressed in leaf, root and silique. Immunolocalization experiments with an antibody recognizing MIPS1, MIPS2, and MIPS3 showed endosperm localization.	1.64373	1.26818	0.931431	phospholipid biosynthesis	chlorophyll catabolic process	cytoplasm	no	0.73515
At1g52830	INDOLE-3-ACETIC ACID 6 (IAA6), an extragenic dominant suppressor of the hy2 mutant phenotype. Also exhibits aspects of constitutive photomorphogenetic phenotype in the absence of hy2.	1.14785	1.39968	2.0025	photomorhogenesis	transcription factor activity	nucleus	no	-0.886694
At5g23730	Encodes REPRESSOR OF UV-B PHOTOMORPHOGENESIS 2 (RUP2). Functions as a repressor of UV-B signaling.	1.04139	1.12025	1.57093	photoreceptor activity	chloroplast organization	cytoplasm	no	-0.946583
At5g52250	Encodes REPRESSOR OF UV-B PHOTOMORPHOGENESIS 1 (RUP1), a transducin protein whose gene expression is induced by UV-B. This induction is reduced in hy5 mutant and may be a target of HY5 during UV-B response. Functions as a repressor of UV-B signaling.	1.36871	1.38383	2.22362	photoreceptor activity	chloroplast organization	chloroplast	no	-0.978996
At4g04020	Fibrillin precursor protein. The fibrillin preprotein, but not the mature protein interacts with ABI2. Regulated by abscisic acid response regulators. Involved in abscisic acid-mediated photoprotection.	2.25795	2.94026	0.948749	photosynthesis	photoprotection	chloroplast	yes	0.988172
At2g20880	Encodes ERF53, a drought-induced transcription factor. Belongs to the AP2/ERF superfamily, and has a highly conserved AP2 domain. Regulates drought-responsive gene expressions by binding to the GCC box and/or dehydration-responsive element (DRE) in the promoter of downstream genes.	2.84114	2.49729	1.68403	photosynthesis; response to drought	transcription factor activity	nucleus	no	0.885419
At5g05410	Encodes DREB2A, a transcription factor that specifically binds to DRE/CRT cis elements (responsive to drought and low-temperature stress). Belongs to the DREB subfamily A-2 of ERF/AP2 transcription factor family (DREB2A).	3.64384	2.24126	3.86436	photosynthesis; response to drought	transcription factor activity	nucleus	no	-0.743999
At1g16420	Encodes MC8, a metacaspase (cysteine-type endopeptidase) that is involved in promoting programmed cell death in response to hydrogen peroxide (H2O2), UV light, and methyl viologen (MV).	1.07162	1.1577	1.93774	programmmed cell death	cysteine-type endopeptidase	unknown	no	-0.961004
At5g43190	Galactose oxidase/kelch repeat superfamily protein	1.05455	0.975672	1.45254	protein catabolism	ubiquitin-protein transferase activity	nucleus	no	-0.999389
At1g62710	Encodes a vacuolar processing enzyme belonging to a novel group of cysteine proteases that is expressed specifically in seeds and is essential for the proper processing of storage proteins.	1.43937	0.888583	0.658584	protein storage	hydrolase activity	unknown	no	0.584633
At1g53680	Encodes glutathione transferase GSTU28 belonging to the tau class of GSTs.	2.86951	2.69317	4.76466	response to cadmium ion	glutathione transferase	cytoplasm	no	-0.99362
At3g08590	Phosphoglycerate mutase, 2,3-bisphosphoglycerate-independent; FUNCTIONS IN: manganese ion binding, phosphoglycerate mutase activity, 2,3-bisphosphoglycerate-independent phosphoglycerate mutase activity, catalytic activity, metal ion binding	1.49177	1.35213	1.10919	response to cadmium ion	glucose catabolic process	cytoplasm	no	0.84788
At1g65980	Thioredoxin-dependent peroxidase 1 (TPX1)	1.44746	0.743506	0.975498	response to cadmium ion	peroxidase	cytoplasm	no	0.00446284
At5g37670	HSP20-like chaperones superfamily protein	4.24883	4.53844	2.60549	response to heat	chaperone	cytoplasm	no	0.998725
At2g46240	A member of Arabidopsis BAG (Bcl-2-associated athanogene) proteins, plant homologs of mammalian regulators of apoptosis. Expression of BAG6 in leaves was strongly induced by heat stress	7.25729	9.30553	4.26734	response to heat	chaperone	nucleus	no	0.974518
At4g21320	Encodes heat-stress-associated 32-kD protein. Up-regulated by heat shock. Thermotolerance in a knockout mutant was compromised following a long recovery period (> 24 h) after acclimation heat shock treatment.	2.28793	2.68542	1.71506	response to heat	heat shock protein	nucleus	no	0.973723
At1g53540	HSP20-like chaperones superfamily protein	8.12483	7.41371	3.22501	response to heat	heat shock protein	cytoplasm	no	0.947788
At5g51440	HSP20-like chaperones superfamily protein	7.06907	6.56739	3.97384	response to heat	chaperone	mitochondria	no	0.942272
At1g17870	Encodes ETHYLENE-DEPENDENT GRAVITROPISM-DEFICIENT AND YELLOW-GREEN-LIKE 3 (EGY3), a S2P-like putative metalloprotease. Homolog of EGY1 found in cyanobacteria.	4.49185	4.0899	2.14327	response to heat	metallopeptidase activity	mitochondria	no	0.939181
At5g09590	Heat shock protein 70 (Hsc70-5)	2.89668	2.65674	1.85533	response to heat	heat shock protein	mitochondria	no	0.916448
At3g08970	J domain protein localized in ER lumen, shows similarity to HSP40 proteins and is induced by heat stress.	4.69444	4.31791	3.07951	response to heat	heat shock protein	endoplasmatic reticulum	no	0.91529
At2g32120	Heat-shock protein 70T-2 (HSP70T-2)	2.59578	3.36692	2.0229	response to heat	heat shock protein	cytoplasm	no	0.91362
At1g71000	Chaperone DnaJ-domain superfamily protein; FUNCTIONS IN: heat shock protein binding	3.9132	3.43159	1.9434	response to heat	heat shock protein	cytoplasm	no	0.910388
At4g25200	MITOCHONDRION-LOCALIZED SMALL HEAT SHOCK PROTEIN 23.6 (HSP23.6-MITO)	5.6388	8.12511	3.92734	response to heat	heat shock protein	mitochondria	no	0.904794
At3g51910	Member of Heat Stress Transcription Factor (Hsf) family, HSFA7A	6.2088	5.30557	3.29285	response to heat	transcription factor	nucleus	no	0.878909
At3g46230	HEAT SHOCK PROTEIN 17.4 (HSP17.4)	10.1344	7.48884	4.88157	response to heat	heat shock protein	cytoplasm	no	0.753337
At5g64510	TUNICAMYCIN INDUCED 1 (TIN1), a plant-speci_x001E_c ER stress-inducible protein. TIN1 mutation affects pollen surface morhology	4.89718	3.32384	2.93995	response to heat	unknown	chloroplast	yes	0.496774
At4g12400	Hop3, one of the 36 carboxylate clamp (CC)-tetratricopeptide repeat (TPR) proteins with potential to interact with Hsp90/Hsp70 as co-chaperones.	9.11603	5.02478	4.13219	response to heat	heat shock protein	unknown	yes	0.481592
At5g56030	HEAT SHOCK PROTEIN 81-2 (HSP81-2), a member of heat shock protein 90 (HSP90) gene family	2.05052	1.25275	2.26698	response to heat	heat shock protein	cytoplasm	yes	-0.794084
At5g43260	Chaperone protein dnaJ-related	1.21086	0.95292	1.61818	response to heat	chaperone	chloroplast	no	-0.979098
At3g13470	Encodes a subunit of chloroplasts chaperonins CHAPERONIN-60BETA2 (CPN60BETA2) that are involved in mediating the folding of newly synthesized, translocated, or stress-denatured proteins.	2.01545	2.20446	1.3981	response to heat	chaperone	chloroplast	no	0.999347
At5g13200	GRAM domain family protein	2.26788	1.62624	1.13149	response to heat	unknown	cytoplasm	no	0.705294
At1g03070	Apoptosis-promoting Bax inhibitor-1 family protein	4.01988	1.58469	1.17703	response to heat	glutamate binding	unknown	no	0.449962
At1g66510	AAR2 protein family	1.24034	1.73036	1.15091	response to heat	unknown	chloroplast	no	0.756078
At1g17860	Kunitz family trypsin and protease inhibitor protein	2.34936	1.80814	1.33049	response to nitrate; nitrate transport	protease inhibitor	extracellular	no	0.732051
At1g25550	myb-like transcription factor family protein	1.88552	1.14368	1.06561	response to nitrate; nitrate transport	transcription factor	nucleus	no	0.407852
At1g07350	Encodes a serine/arginine rich-like protein, SR45a. Involved in the regulation of stress-responsive alternative splicing.	2.64855	3.43769	2.34068	RNA binding	alternative splicing	unknown	no	0.835469
At2g18510	Embryo defective 2444 (emb2444); FUNCTIONS IN: RNA binding, nucleotide binding, nucleic acid binding	1.46449	1.29112	1.09398	RNA binding	unknown	nucleus	no	0.779802
At5g66880	Encodes a member of SNF1-related protein kinases (SnRK2) whose activity is activated by ionic (salt) and non-ionic (mannitol) osmotic stress. Enzyme involved in the ABA signaling during seed germination, dormancy and seedling growth.	2.01222	1.24782	0.966188	seedling growth	kinase activity	cytoplasm	no	0.562103
At3g14720	Member of MAP Kinase (MPK19).	1.48931	1.15206	0.971835	signal transduction	MAP kinase activity	nucleus	no	0.631809
At3g10020	Unknown protein	3.20612	3.74645	1.71131	unknown	unknown	nucleus	no	0.9976
At1g61340	Encodes a F-box protein induced by various biotic or abiotic stress.	3.4963	2.62346	1.42629	unknown	unknown	nucleus	no	0.811983
At1g07500	Unknown protein	3.42504	2.18039	1.80326	unknown	unknown	nucleus	no	0.529312
At1g21550	Calcium-binding EF-hand family protein	5.06689	2.87293	2.78401	unknown	unknown	cytoplasm	no	0.359865
At1g68670	Myb-like transcription factor family protein	2.11762	1.41544	1.41303	unknown	transcription factor activity	nucleus	no	0.33037
At3g19970	Alpha/beta-Hydrolases superfamily protein	2.27194	1.32418	1.50592	unknown	transport	unknown	no	0.151494
At1g08650	Encodes a phosphoenolpyruvate carboxylase kinase, PPCK1, that is expressed at highest levels in leaves. Expression is induced by light.	2.12929	1.33099	1.82376	unknown	transferase/kinase activity	nucleus	no	-0.318806
At4g09750	NAD(P)-binding Rossmann-fold superfamily protein	1.72956	1.08182	1.5022	unknown	unknown	unknown	yes	-0.352502
At4g13800	Unknown protein	1.45994	0.880696	1.55819	unknown	unknown	plasma membrane	no	-0.749999
At5g09225	Unknown protein	1.58457	1.14459	1.66919	unknown	unknown	mitochondria	no	-0.760615
At4g31875	Unknown protein	1.51442	1.12413	2.17746	unknown	unknown	mitochondria	no	-0.982876
At2g02410	Unknown protein	1.06581	1.30767	1.45941	unknown	unknown	chloroplast	no	-0.663806
At3g05800	AtBS1(activation-tagged BRI1 suppressor 1)-interacting factor 1 (AIF1)	0.898316	1.25037	1.66985	unknown	transcription factor activity	nucleus	no	-0.788113
At5g08710	Regulator of chromosome condensation (RCC1) family protein	1.10878	1.25417	1.55433	unknown	unknown	unknown	no	-0.870028
At5g49330	MYB DOMAIN PROTEIN 111 (MYB111), member of the R2R3 factor gene family.	1.03267	1.24785	1.69642	unknown	transcription factor activity	nucleus	yes	-0.871184
At4g15765	FAD/NAD(P)-binding oxidoreductase family protein	0.938069	1.08423	1.55068	unknown	unknown	unknown	no	-0.912965
At3g56300	Cysteinyl-tRNA synthetase, class Ia family protein	1.02218	1.16276	1.6227	unknown	tRNA aminoacylation	chloroplast	no	-0.91489
At5g01300	PEBP (phosphatidylethanolamine-binding protein) family protein	1.2993	1.02119	1.59245	unknown	transcription factor activity	cytoplasm	no	-0.949696
At1g06980	Unknown protein	1.00421	1.09085	1.76404	unknown	unknown	unknown	no	-0.957034
At1g16260	Wall-associated kinase family protein; FUNCTIONS IN: kinase activity; INVOLVED IN: protein amino acid phosphorylation	0.85022	0.930823	1.73902	unknown	kinase activity	extracellular	no	-0.963249
At3g25233	Unknown protein	0.977014	0.976552	1.62604	unknown	unknown	unknown	no	-0.982145
At4g34550	Unknown protein	1.26568	1.01517	1.87197	unknown	unknown	unknown	no	-0.995159
At3g05932	Potential natural antisense gene, locus overlaps with AT3G05930	0.898196	0.815501	1.46435	unknown	unknown	unknown	no	-0.997372
At5g52420	Unknown protein	1.2136	1.08202	1.90943	unknown	unknown	endoplasmic reticulum	no	-0.999145
At2g42530	Cold regulated 15b (COR15B)	1.15635	0.900481	2.02622	unknown	unknown	chloroplast	no	-0.999589
At2g27580	A20/AN1-like zinc finger family protein	1.84315	1.98107	1.2101	unknown	transcription factor activity	nucleus	no	0.999772
At1g56170	Encodes a protein "NUCLEAR FACTOR Y, SUBUNIT C2" (NF-YC2) with similarity to a subunit of the CCAAT promoter motif binding complex of yeast.One of two members of this class (HAP5B) and expressed in vegetative and reproductive tissues	2.35715	2.37645	1.39774	unknown	transcription factor activity	nucleus	no	0.985137
At4g15420	Unknown protein	1.71788	1.72466	1.08537	unknown	unknown	nucleus	no	0.98373
At3g07150	Unknown protein	1.85138	1.76702	1.25386	unknown	unknown	unknown	no	0.949024
At5g55830	Concanavalin A-like lectin protein kinase family protein	1.65177	2.20037	1.36185	unknown	kinase activity	plasma membrane	no	0.872747
At1g67360	Rubber elongation factor protein (REF)	1.99822	1.57664	1.22946	unknown	unknown	cytoplasm	no	0.718408
At3g17130	Plant invertase/pectin methylesterase inhibitor superfamily protein	1.89356	1.49389	1.21285	unknown	hydrolase activity	extracellular	no	0.686787
At3g29575	ABI five binding protein 3 (AFP3)	2.48307	1.74681	1.24964	unknown	transcription factor activity	nucleus	yes	0.67862
At5g03210	Encodes a small polypeptide DBP-INTERACTING PROTEIN 2 (DIP2) contributing to resistance to potyvirus.	4.74331	2.19092	1.27535	unknown	unknown	nucleus	yes	0.557432
At2g38820	Protein of unknown function (DUF506)	1.36704	1.60404	0.858708	unknown	unknown	nucleus	no	0.992001
At1g52690	Late embryogenesis abundant protein (LEA7) family protein	1.1874	1.49766	0.756357	unknown	unknown	unknown	no	0.971351
At1g70980	SYNC3; FUNCTIONS IN: in 6 functions; INVOLVED IN: asparaginyl-tRNA aminoacylation, aspartyl-tRNA aminoacylation, translation, tRNA aminoacylation for protein translation	0.898557	1.48318	0.959573	unknown	tRNA aminoacylation	cytoplasm	no	0.579725
At1g73480	Alpha/beta-Hydrolases superfamily protein	1.66716	1.35027	0.815496	unknown	hydrolase activity	cytoplasm	no	0.84361
At5g40790	Unknown protein	1.42721	1.07493	0.667059	unknown	unknown	nucleus	no	0.78303
At3g21660	Unknown protein	1.66276	1.22943	0.977082	unknown	unknown	nucleus	no	0.648879
At1g75170	Sec14p-like phosphatidylinositol transfer family protein	1.55804	1.21249	1.01638	unknown	transport	plasma membrane	no	0.643728
At5g53048	Potential natural antisense gene, locus overlaps with AT5G53050	1.76053	1.37452	1.16523	unknown	unknown	unknown	no	0.634674
At5g13210	Unknown protein	1.40662	1.04199	0.898449	unknown	unknown	chloroplast	no	0.573877
At2g40960	Single-stranded nucleic acid binding R3H protein	1.70679	1.04798	1.01042	unknown	unknown	nucleus	no	0.372497
At5g41740	Disease resistance protein (TIR-NBS-LRR class) family; FUNCTIONS IN: transmembrane receptor activity, nucleoside-triphosphatase activity, nucleotide binding, ATP binding	2.03623	1.01702	1.15787	unknown	unknown	nucleus	no	0.204416
At5g41750	Disease resistance protein (TIR-NBS-LRR class) family; FUNCTIONS IN: transmembrane receptor activity, nucleoside-triphosphatase activity, nucleotide binding, ATP binding	1.65456	0.962347	1.0596	unknown	unknown	nucleus	no	0.202205
At5g20790	Unknown protein	2.85978	1.00599	1.28305	unknown	unknown	extracellular	yes	0.193518
At1g23140	Expression is upregulated in the shoot of cax1/cax3 mutant.	1.97088	0.947757	1.27764	unknown	unknown	extracellular	no	0.0123759
At4g35750	SEC14 cytosolic factor family protein / phosphoglyceride transfer family protein	1.94394	1.05195	1.37347	unknown	unknown	cytoplasm	no	-0.0300983
At5g64870	SPFH/Band 7/PHB domain-containing membrane-associated protein family	1.60963	1.0207	1.29614	unknown	unknown	plasma membrane	no	-0.152003

## Sheet: Table S4
Table S4. Accession specific genes responsive to an irradiance increase; down-regulated genes.
Genes more than 1.4-fold down-regulated at 1 hour after light onset when comparing plants exposed to increased irradiance to control plants in one, two or three of the accessions (Col-0, Ga-0 and Ts-1) and differentially (P=0.05) up-regulated between two or three of the accessions. Unlogged fold changes are shown, grey shaded values are <1.4 fold down-regulated, green shading indicates accession-…
Acc. spec. in cont. = Accession-specific difference in expression present in control conditions, independent of irradiance increase
Correlation = Pearsons correleation coefficient between fold change of the gene and the photosynthesis efficiency measured in that accession on that time point
Gene ID	Gene name and description	Col-0. 1h	Ga-0. 1h	Ts-1. 1h	GO Biological Process	GO Molecular Function	GO Cellular Component	Acc. spec. in cont.	Correlation
At1g71030	Encodes a putative myb family transcription factor, MYBL2. In contrast to most other myb-like proteins its myb domain consists of a single repeat. A proline-rich region potentially involved in transactivation is found in the C-terminal part of the protein. Its transcript accumulates mainly in leaves.	0.624514	0.311265	0.356559	athocyanin biosynthesis	transcription factor activity	nucleus	yes	0.19824
At4g00150	Belongs to one of the LOM (LOST MERISTEMS) genes: AT2G45160 (LOM1), AT3G60630 (LOM2) and AT4G00150 (LOM3). LOM1 and LOM2 promote cell differentiation at the periphery of shoot meristems and help to maintain their polar organization.	0.4937	0.619008	0.781375	cell organization and biogenesis	transcription factor activity	nucleus	no	-0.802557
At2g40610	Member of Alpha-Expansin Gene Family. Involved in the formation of nematode-induced syncytia in roots of Arabidopsis thaliana.	0.477168	0.528955	0.846166	cell organization and biogenesis	unknown	extracellular	no	-0.949284
At2g19810	Encodes Oxidation-related Zinc Finger 1 (OZF1), a plasma membrane protein involved in oxidative stress.	1.15697	0.774208	0.614389	chlorophyll catabolic processes	transcription factor activity	nucleus	no	0.584618
At3g26740	Transcripts are differentially regulated at the level of mRNA stability at different times of day controlled by the circadian clock. mRNAs are targets of the mRNA degradation pathway mediated by the downstream (DST) instability determinant.	0.820148	0.542901	0.44237	circadian rhythm	unknown	chloroplast	yes	0.559308
At5g49740	Encodes a chloroplast ferric chelate reductase, FRO7. Shows differential splicing and has three different mRNA products. Expressed in the shoot, flower and cotyledon.	0.522133	0.887684	0.485191	electron transport	ferric chelate reductase	chloroplast	yes	0.714972
At3g03470	Member of CYP89A	0.700173	0.660362	1.40108	oxidation-reduction process	unknown	unknown	yes	-0.989925
At5g61590	encodes a member of the ERF (ethylene response factor) subfamily B-3 of ERF/AP2 transcription factor family. The protein contains one AP2 domain. There are 18 members in this subfamily including ATERF-1, ATERF-2, AND ATERF-5.	0.926146	0.635553	0.653018	photosynthesis, drought response	transcription factor activity	nucleus	no	0.276474
At4g25470	Encodes a member of the DREB subfamily A-1 of ERF/AP2 transcription factor family (CBF2). The protein contains one AP2 domain. There are six members in this subfamily, including CBF1, CBF2, and CBF3. This gene is involved in response to low temperature, abscisic acid, and circadian rhythm.	1.36037	0.65674	0.819112	photosynthesis, drought response	transcription factor activity	nucleus	no	0.111318
At4g15660	Thioredoxin superfamily protein; FUNCTIONS IN: electron carrier activity, arsenate reductase (glutaredoxin) activity, protein disulfide oxidoreductase activity; INVOLVED IN: cell redox homeostasis	0.682964	1.22182	1.37129	redox homeostasis	arsenate reductase	cytoplasm	yes	-0.51554
At2g18050	Encodes HISTONE H1-3 (HIS1-3); a structurally divergent linker histone whose gene expression is induced by dehydration and ABA.	1.17066	0.724253	0.494767	response to drought	transcription factor activity	nucleus	yes	0.624205
At5g14120	Major facilitator superfamily protein	0.683427	0.891506	1.24274	response to nitrate	unknown	vacuole	no	-0.843647
At3g09160	RNA-binding (RRM/RBD/RNP motifs) family protein	0.639152	0.696121	0.984788	RNA binding	transcription factor activity	nucleus	yes	-0.941349
At4g03110	Encodes a putative RNA-binding protein that is located in the cytoplasm and is involved in the hypersensitive response and positively regulates salicylic acid-mediated immunity.	0.676417	1.00464	1.01397	RNA binding	RNA binding	cytoplasm	no	-0.350384
At5g65310	Encodes a class I HDZip (homeodomain-leucine zipper) protein that is a positive regulator of ABA-responsiveness, mediating the inhibitory effect of ABA on growth during seedling establishment.	0.751573	0.638562	0.512342	seedling growth	transcription factor activity	nucleus	no	0.776567
At3g56970	Encodes a member of the basic helix-loop-helix transcription factor family protein.	0.98555	0.68566	0.401367	unknown	transcription factor activity	nucleus	yes	0.745922
At1g22160	Unknown protein.	1.43945	0.81387	0.659333	unknown	unknown	mitochondria	no	0.498524
At5g40800	Unknown protein	1.38725	1.02212	0.576386	unknown	unknown	unknown	yes	0.792356
At3g06145	Unknown protein	0.538764	0.566455	0.967481	unknown	unknown	mitochondria	yes	-0.969502
At4g17245	RING/U-box superfamily protein	0.540958	0.650833	0.828209	unknown	unknown	unknown	no	-0.83722
At5g10150	Unknown protein	0.47506	0.580288	0.738712	unknown	unknown	nucleus	no	-0.826744
At2g40970	MYBC1	1.14421	0.673238	0.730632	unknown	transcription factor activity	nucleus	no	0.220003
At1g52290	Encodes a member of the proline-rich extensin-like receptor kinase (PERK) family. This family consists of 15 predicted receptor kinases (PMID: 15653807).	0.687984	0.833426	1.03419	unknown	kinase activity	plasma membrane	no	-0.813022
At5g15310	Member of the R2R3 factor gene family, MYB16.	0.677782	0.931664	1.08527	unknown	transcription factor activity	nucleus	no	-0.656517
At5g53200	TRIPTYCHON (TRY)	0.599966	0.822157	1.05966	unknown	transcription factor activity	nucleus	no	-0.768542
At1g72430	SAUR-like auxin-responsive protein family	0.577318	0.934823	1.13161	unknown	unknown	nucleus	yes	-0.637662
At2g17230	EXORDIUM like 5 (EXL5)	0.638193	0.877069	0.957012	unknown	unknown	extracellular	no	-0.54559
At3g45970	Member of EXPANSIN-LIKE.	0.591317	0.84157	1.10911	unknown	unknown	extracellular	no	-0.768568
At5g18020	SAUR-like auxin-responsive protein family	0.471414	0.732483	0.981645	unknown	unknown	mitochondria	yes	-0.747212
At5g28919	Unknown protein	0.673262	1.03916	1.11923	unknown	unknown	mitochondria	yes	-0.481979

## Sheet: Table S5
Table S5. Time specific genes responsive to an irradiance increase; up-regulated genes.
Genes more than 2.0-fold up-regulated in Col-0 when comparing plants exposed to increased irradiance to control plants, at 1, 3.5 or 25 hours after the irradiance increase, and differentially (P=0.05) up-regulated between two or three time-points when comparing 1, 3.5, and 25 hours. Unlogged fold changes are shown, grey shaded values are >2.0 fold up-regulated, green shading indicates accession-s…
Time spec. in cont. = Time-specific difference in expression present in control conditions, independent of irradiance increase
Correlation = Pearsons correleation coefficient between fold change of the gene expression and the photosynthesis efficiency measured in that accession at that time point
Gene ID	Gene name and description	Col-0. 1h	Col-0. 3.5h	Col-0. 25h	GO Biological Process	GO Molecular Function	GO Cellular Component	Time spec. in cont.	Correlation
At3g14440	Encodes 9-cis-epoxycarotenoid dioxygenase, a key enzyme in the biosynthesis of abscisic acid. Regulated in response to drought and salinity. Expressed in roots, flowers and seeds. Localized to the chloroplast stroma and thylakoid membrane.	2.557	1.19009	2.10456	abscisic acid biosynthesis	oxidation-reduction process	chloroplast	no	0.0843958
At2g29090	Encodes a protein with ABA 8'-hydroxylase activity, involved in ABA catabolism. Member of the CYP707A gene family.	1.05217	2.09721	1.16833	abscisic acid catabolism	oxidoreductase activity	chloroplast	no	-0.308667
At4g39950	Belongs to cytochrome P450 and is involved in tryptophan metabolism. Converts Trp to indo-3-acetaldoxime (IAOx), a precursor to IAA and indole glucosinolates.	1.03166	2.20089	1.14609	amino acid metabolism	cell organization and biogenesis	chloroplast	no	-0.320714
At1g61800	glucose6-Phosphate/phosphate transporter 2 (GPT2)	4.1271	12.5488	6.76397	carbohydrate metabolism	transporter glucose6-phosphate	chloroplast	yes	-0.104132
At4g15210	cytosolic beta-amylase expressed in rosette leaves and inducible by sugar. RAM1 mutants have reduced beta amylase in leaves and stems.	1.61563	7.14666	5.39587	carbohydrate metabolism	starch degradation	chloroplast	yes	0.311702
At5g13170	Encodes a member of the SWEET sucrose efflux transporter family proteins.	1.48454	2.57157	3.60554	carbohydrate metabolism	transporter	plasma membrane	no	0.909044
At1g76130	alpha-amylase, putative / 1,4-alpha-D-glucan glucanohydrolase	0.907052	2.0271	0.953438	carbohydrate metabolism	enzyme, alpha amylase	extracellular region	yes	-0.369771
At1g48100	Pectin lyase-like superfamily protein	1.62236	2.22159	1.84368	carbohydrate metabolism	enzyme, pectin lyase	extracellular region	yes	-0.0415058
At3g28007	SWEET4; a nodulin MtN3 family protein	0.864537	2.13316	0.877885	carbohydrate metabolism	nodulin family protein	plasma membrane	no	-0.395131
At4g09020	Encodes an isoamylase-like protein. Mutant studies show that the gene is strongly involved in starch breakdown. A GUS-protein fusion product was shown to localize to the surface of chloroplastic structures reminiscent of starch granules. In the mutants, the chloroplastic α-amylase AMY3 is upregulated.	1.19673	2.10155	1.86377	carbohydrate metabolism	starch degradation	chloroplast	yes	0.366803
At4g17090	Encodes a beta-amylase targeted to the chloroplast. Transgenic BMY8 RNAi lines fail to accumulate maltose during cold shock suggesting that maltose accumulation coincides with BMY8 expression. Apart from maltose, the sugar content of the RNAi lines were similar to wildtype (glucose and sucrose unaffected).	0.926417	2.19409	0.838303	carbohydrate metabolism	starch degradation	chloroplast	yes	-0.455986
At1g57590	Pectinacetylesterase family protein	1.18921	2.44281	1.28202	cell organization	cell organization and biogenesis	extracellular region	yes	-0.341853
At4g23990	encodes a protein similar to cellulose synthase	1.2666	2.16465	1.46731	cell organization	cell organization and biogenesis	plasma membrane	yes	-0.19947
At4g26150	Encodes a member of the GATA factor family of zinc finger transcription factors. Modulate chlorophyll biosynthesis and glutamate synthase (GLU1/Fd-GOGAT) expression.	0.77218	2.71851	0.480704	chlorophyll biosynthesis	transcription factor activity	nucleus	yes	-0.510227
At4g08870	Encodes one of the two arginase in the genome. Gene expression is enhanced by methyl jasmonate treatment. It is involved in the defense response to B.cinerea.	1.0229	2.27426	1.37346	defense response	hydrolase activity	chloroplast	no	-0.13993
At1g66090	Disease resistance protein (TIR-NBS class)	2.37391	0.838563	1.77105	defense response	defense response	chloroplast	no	0.0150977
At4g03960	Encodes an atypical dual-speciﬁcity phosphatase involved in the negative regulation of defense response to a bacterial pathogen, P. syringae pv. tomato.	2.27006	1.16914	1.45829	defense response	hydrolase activity	cytoplasm	no	-0.366956
At5g41740	Disease resistance protein (TIR-NBS-LRR class) family	2.03623	0.906932	1.31885	defense response	signal transduction	nucleus	yes	-0.260117
At2g38470	Member of the plant WRKY transcription factor family. Regulates the antagonistic relationship between defense pathways mediating responses to P. syringae and necrotrophic fungal pathogens. Located in nucleus. Involved in response to various abiotic stresses - especially salt stress.	2.46877	0.783534	1.80862	defense response	transcription factor activity	nucleus	yes	0.0161513
At3g53830	Regulator of chromosome condensation (RCC1) family protein	2.06596	1.10072	1.63617	DNA modification	chromatin binding	unknown	no	-0.0450958
At4g27410	Encodes a NAC transcription factor induced in response to dessication. It is localized to the nucleus and acts as a transcriptional activator in ABA-mediated dehydration response.	2.14841	0.910106	2.19851	drought response	transcription factor activity	nucleus	no	0.434691
At5g25450	Cytochrome bd ubiquinol oxidase, 14kDa subunit	3.62879	1.42725	2.39602	electron transport	mitochondrial electron transport	mitochondria	no	-0.176422
At4g10040	Encodes cytochrome c. Promoter directs preferential expression in vascular tissues of cotyledons, leaves, roots, and hypocotyls, and in anthers.	1.41687	2.04685	1.35053	electron transport	electron carrier activity	mitochondria	no	-0.481002
At1g56600	GolS2; a galactinol synthase that catalyzes the formation of galactinol from UDP-galactose and myo-inositol. GolS2 transcript levels rise in response to methyl viologen, an oxidative damage-inducing agent. Plants over-expressing GolS2 have increased tolerance to salt, chilling, and high-light stress.	2.49447	1.22839	1.35847	formation of galactinol	transferase activity	nucleus	yes	-0.512681
At1g06000	encodes a flavonol-7-O-rhamnosyltransferase involved in the formation of rhamnosylated flavonols	1.35647	2.0258	1.57796	formation of rhamnosylated flavonols	transferase activity	nucleus	no	-0.0844873
At3g16910	Encodes a peroxisomal protein with acetyl-CoA synthetase activity that is responsible for the activation of acetate for entry into the glyoxylate cycle.	1.12668	2.24541	1.08824	glyoxylate cycle	nucleotide binding	peroxisome	yes	-0.430112
At3g25770	Encodes allene oxide cyclase. One of four genes in Arabidopsis that encode this enzyme, which catalyzes an essential step in jasmonic acid biosynthesis.	1.11559	1.16152	2.37903	jasmonic acid biosynthesis	unknown	chloroplast	yes	0.9971
At2g17040	Member of the NAC transcription factor family and more specifically, the ONAC022 subfamily. Involved in leaf and inflorescence stem morphogenesis.	2.29484	0.748992	1.98241	leaf morphogenesis	transcription factor activity	nucleus	yes	0.221229
At5g59320	LIPID TRANSFER PROTEIN 3 (LTP3); predicted to encode a PR (pathogenesis-related) protein. Belongs to the lipid transfer protein (PR-14) family.	2.11178	4.64862	1.84852	lipid remodelling	lipid binding	extracellular region	yes	-0.479954
At1g32900	Encodes GRANULE BOUND STARCH SYNTHASE 1 (GBSS1); a UDP-Glycosyltransferase superfamily protein	0.972701	2.44117	0.920595	lipid remodelling	glycosyl transferase	chloroplast	yes	-0.430959
At1g58520	RXW8; FUNCTIONS IN: hydrolase activity, acting on ester bonds, lipase activity	1.22894	2.42344	1.12619	lipid remodelling	hydrolase activity	chloroplast	yes	-0.46769
At2g37870	Bifunctional inhibitor/lipid-transfer protein/seed storage 2S albumin superfamily protein	1.24627	2.22067	1.15515	lipid remodelling	lipid binding	extracellular region	no	-0.472904
At2g42540	Encodes COLD-REGULATED 15A (COR15A); a cold-regulated gene whose product is targeted to the chloroplast. Cor15am protects stromal proteins from aggregation under various stress conditions.	1.87657	2.35986	1.27058	lipid remodelling	lipid binding	chloroplast	yes	-0.84358
At5g20410	Encodes MONOGALACTOSYLDIACYLGLYCEROL SYNTHASE 2 (MGD2); a type B monogalactosyldiacylglycerol (MGDG) synthase. Strongly induced by phosphate deprivation, and in non-photosynthetic tissues. Does not contribute to galactolipid synthesis under Pi-sufficient conditions but does under Pi starvation.	2.21594	0.82546	1.08333	lipid remodelling	MGDG synthesis	chloroplast	no	-0.440916
At4g33030	Encodes SULFOQUINOVOSYLDIACYLGLYCEROL 1 (SQD1); involved in sulfolipid biosynthesis	2.30732	1.45491	1.64626	lipid remodelling	SQDG synthesis	chloroplast	no	-0.404325
At5g01220	Encodes SULFOQUINOVOSYLDIACYLGLYCEROL 2 (SQD2); a UDP-sulfoquinovose:DAG sulfoquinovosyltransferase that is involved in sulfolipid biosynthesis and whose expression is responsive to both phosphate (Pi) and phosphite (Phi) in both roots and shoots.	2.32487	0.803651	1.12426	lipid remodelling	SQDG synthesis	chloroplast	no	-0.417384
At3g02040	Encodes a member of the glycerophosphodiester phosphodiesterase (GDPD) family. Has glycerophosphodiester phosphodiesterase activity. Functions in maintaining cellular phosphate homeostasis under phosphate starvation.	6.54342	0.965307	1.84669	lipid remodelling	transcription factor activity	chloroplast	yes	-0.465615
At5g20150	Encodes SPX DOMAIN GENE 1 (SPX1). Expression is upregulated in the shoot of cax1/cax3 mutant. Additionally, its expression is responsive to both phosphate (Pi) and phosphite (Phi) in both roots and shoots.	4.29874	0.991882	1.06611	lipid remodelling	unknown	nucleus	yes	-0.574645
At5g52750	Heavy metal transport/detoxification superfamily protein	1.86243	0.868079	2.01307	metal ion binding	transporter	nucleus	no	0.511327
At3g49320	Metal-dependent protein hydrolase	1.08013	2.3855	1.60695	metal ion binding	protein hydrolase	mitochondria	no	-0.00265209
At5g17450	HEAVY METAL ASSOCIATED ISOPRENYLATED PLANT PROTEIN 21 (HIPP21); heavy metal transport/detoxification superfamily protein	1.07478	2.34518	1.26348	metal ion binding	transporter	nucleus	no	-0.273757
At1g17870	Encodes ETHYLENE-DEPENDENT GRAVITROPISM-DEFICIENT AND YELLOW-GREEN-LIKE 3 (EGY3); a S2P-like putative metalloprotease.	4.49185	1.31209	1.81363	metal ion binding	metalloprotease	chloroplast	no	-0.465861
At3g03780	Encodes a cytosolic methionine synthase, involved in methionine regeneration via the activated methyl cycle (or SAM cycle)	1.44494	2.01192	1.56784	methionine regeneration	transferase activity	chloroplast	yes	-0.206373
At3g17609	Encodes a homolog of HY5 (HYH). Involved in phyB signaling pathway.	1.24187	2.15919	0.91626	photoreceptor response	HY5 homologue	nucleus	yes	-0.621566
At3g22840	Encodes EARLY LIGHT-INDUCABLE PROTEIN (ELIP1)	2.96562	9.65734	5.0268	photosynthesis	chlorophyll binding	chloroplast	yes	-0.109702
At4g14690	Encodes EARLY LIGHT-INDUCIBLE PROTEIN 2 (ELIP2)	2.95436	5.11269	5.54476	photosynthesis	chlorophyll binding	chloroplast	yes	0.709041
At5g08640	Encodes FLAVONOL SYNTHASE 1 (FLS1) that catalyzes formation of flavonols from dihydroflavonols. Co-expressed with CHI and CHS (qRT-PCR).	1.39724	2.1625	2.21895	photosynthesis	flavonoid biosynthesis	cytoplasm	no	0.63912
At4g31870	Encodes GLUTATHIONE PEROXIDASE 7 (GPX7)	1.98238	3.55449	2.50632	photosynthesis	H2O2 scavenging	chloroplast	yes	-0.0818706
At5g24780	VEGETATIVE STORAGE PROTEIN 1 (VSP1); an acid phosphatase similar to soybean vegetative storage proteins. Gene expression is induced by wounding and jasmonic acid.	1.26143	7.95057	3.05695	photosynthesis	nutrient mobilization	chloroplast	no	-0.152463
At3g13470	Encodes a subunit of chloroplasts chaperonins that are involved in mediating the folding of newly synthesized, translocated, or stress-denatured proteins.	2.01545	1.59698	2.42418	photosynthesis	chloroplast protein import	chloroplast	no	0.802917
At1g27730	Encodes SALT TOLERANCE ZINC FINGER 10 (ZAT10); acts as a transcriptional repressor and is responsive to chitin oligomers. Also involved in response to photooxidative stress.	3.14965	1.08695	2.37802	photosynthesis	photoprotection, transcription factor	nucleus	yes	0.036145
At1g69200	Encodes a fructokinase-like protein (AT3G54090/FLN1, AT1G69200/FLN2); mutants display mutant chloroplast development, general plant growth and development defects and defects in PEP-dependent transcription.	0.915973	1.41542	2.26629	photosynthesis	chloroplast biogenesis	chloroplast	no	0.964769
At3g54090	Encodes a fructokinase-like protein (AT3G54090/FLN1, AT1G69200/FLN2), a member of the pfkB-carbohydrate kinase family. FLN1 and FLN2 are potential plastidial thioredoxin z (TRX z) targets. Mutants display mutant chloroplast development, general plant growth and development defects and defects in PEP-dependent transcription.	0.90185	1.30532	2.44672	photosynthesis	chloroplast biogenesis	chloroplast	no	0.98932
At2g04530	Encodes a protein with RNAse Z activity suggesting a role in tRNA processing. Protein contains a signal sequence for import into the chloroplast.	0.909187	1.58408	2.23211	photosynthesis	chloroplast transcription/translation	chloroplast	no	0.910173
At2g23910	NAD(P)-binding Rossmann-fold superfamily protein	1.19825	1.02727	2.77332	photosynthesis	flavonoid biosynthesis	unknown	no	0.980627
At3g29590	At3g29590 (At5MAT) encodes a malonyl-CoA:anthocyanidin 5-O-glucoside-6"-O-malonyltransferase that is coordinately expressed with a epistatic 5-O-anthocyanidin glucosyltransferase (At4g14090). The enzyme is involved in the malonylation of anthocyanins in Arabidopsis.	1.1712	1.28129	2.66448	photosynthesis	flavonoid biosynthesis	cytoplasm	no	0.999117
At4g14090	The At4g14090 encodes a anthocyanidin 5-O-glucosyltransferase specifically glucosylating the 5-position of the flavonoid A-ring.	1.07298	1.13203	2.08873	photosynthesis	flavonoid biosynthesis	chloroplast	no	0.998409
At4g22880	encodes leucoanthocyanidin dioxygenase, which is involved in proanthocyanin biosynthesis. Mutant analysis suggests that this gene is also involved in vacuole formation.	1.97323	1.34814	7.59351	photosynthesis	flavonoid biosynthesis	cytoplasm	yes	0.980221
At5g07990	Required for flavonoid 3' hydroxylase activity. Enzyme abundance relative to CHS determines Quercetin/Kaempferol metabolite ratio.	1.20879	1.72103	4.03392	photosynthesis	flavonoid biosynthesis	extracellular region	no	0.998031
At5g13930	Encodes chalcone synthase (CHS), a key enzyme involved in the biosynthesis of flavonoids. Required for the accumulation of purple anthocyanins in leaves and stems. Also involved in the regulation of auxin transport and the modulation of root gravitropism.	1.28839	1.98689	2.0398	photosynthesis	flavonoid biosynthesis	cytoplasm	yes	0.64034
At5g17220	Encodes GLUTATHIONE S-TRANSFERASE PHI 12 (GSTF12) belonging to the phi class of GSTs. Likely to function as a carrier to transport anthocyanin from the cytosol to tonoplasts.	1.90788	1.28566	6.66005	photosynthesis	flavonoid biosynthesis	cytoplasm	yes	0.977135
At5g42800	dihydroflavonol reductase. Catalyzes the conversion of dihydroquercetin to leucocyanidin in the biosynthesis of anthocyanins. Not expressed in roots (qRT-PCR).	1.56259	1.38933	6.68038	photosynthesis	flavonoid biosynthesis	endoplasmic reticulum	yes	0.990623
At5g48880	Encodes a peroxisomal 3-keto-acyl-CoA thiolase 2 precursor. EC2.3.1.16 thiolases. AT5G48880.1 is named PKT1 and AT5G48880.2 is named PKT2.	1.16111	1.48365	2.19945	photosynthesis	flavonoid biosynthesis	peroxisome	yes	0.980048
At5g62210	Embryo-specific protein 3, (ATS3)	1.80285	1.89327	4.22916	photosynthesis	flavonoid biosynthesis	anchored component of membrane	no	0.997162
At5g54060	Encodes a anthocyanin 3-O-glucoside: 2"-O-xylosyl-transferase involved in anthocyanin modification that converts cyanidin 3-O-glucoside to cyanidin 3-O-xylosyl(1->2)glucoside. Its preferred sugar donor is UDP-xylose.	1.1954	1.26324	2.69925	photosynthesis	glucose:flavonoid glucosyl transferase	chloroplast	no	0.99767
At3g03630	Encodes a protein that possesses S-sulfocysteine synthase activity and lacks O-acetylserien(thiol)lyase activity.	0.874536	1.01763	2.10054	photosynthesis	H2O2 scavenging	chloroplast	no	0.999999
At2g47460	"MYB12 belongs to subgroup 7 of the R2R3-MYB family. It strongly activates the promoters of chalcone synthase (CHS), flavanone 3-hydroxylase (F3H), flavonol synthase (FLS) and - to a lesser extent - chalcone flavanone isomerase (CHI), but cannot activate the promoters of flavonoid-3'hydroxylase (F3'H) and dihydroflavonol 4-reductase (DF).	1.82204	1.16976	3.03863	photosynthesis	transcription factor activity, flavonoid biosynthesis	nucleus	no	0.896396
At2g28900	Encodes AtOEP16, a 16-KDa plastid outer membrane protein involved in plastid import of protochlorophyllide oxidoreductase A.	1.0141	2.18796	1.18274	photosynthesis	chloroplast protein import	chloroplast	no	-0.278395
At3g51240	Encodes flavanone 3-hydroxylase that is coordinately expressed with chalcone synthase and chalcone isomerases. Regulates flavonoid biosynthesis. Not responsive to auxin or ethylene stimulus (qRT-PCR).	1.63609	2.42868	1.7519	photosynthesis	flavonoid biosynthesis,	cytoplasm	yes	-0.276061
At2g37770	Encodes an NADPH-dependent aldo-keto reductase that can act on a wide variety of substrates in vitro including saturated and unsaturated aldehydes, steroids, and sugars. GFP-tagged AKR4C9 localizes to the chloroplast where it may play a role in detoxifying reactive carbonyl compounds that threaten to impair the photosynthetic process.	1.18712	2.36521	1.70746	photosynthesis	H2O2 scavenging	chloroplast	no	0.0409756
At5g14760	At5g14760 encodes for L-aspartate oxidase involved in the early steps of NAD biosynthesis. In contrary to the EC 1.4.3.16 (l-aspartate oxidase - deaminating) the enzyme catalyzes the reaction L-aspartate + O2 = iminoaspartate (alpha-iminosuccinate) + H2O2	0.914143	2.0784	0.751263	photosynthesis	NAD metabolism	mitochondria	yes	-0.503916
At5g24770	VEGETATIVE STORAGE PROTEIN 2 (VSP2); has acid phosphatase activity dependent on the presence of divalent cations (Mg2+, Co2+, Zn2+, Mn2+) and anti-insect activity. Insects fed with the protein show a retarded development. Induced in response to abscisic acid, jasmonic acid, salt, water deficiency and wounding.	1.15254	3.65062	1.9895	photosynthesis	nutrient mobilization	chloroplast	no	-0.079913
At1g54570	Encodes PHYTYL ESTER SYNTHASE 1 (PES1); a protein with phytyl ester synthesis and diacylglycerol acyltransferase activities that is involved in the deposition of free phytol and free fatty acids in the form of phytyl esters in chloroplasts, a process involved in maintaining the integrity of the photosynthetic membrane during abiotic stress and senescence.	1.12362	2.33658	1.43705	photosynthesis		chloroplast	no	-0.1631
At4g04020	Fibrillin precursor protein. The fibrillin preprotein, but not the mature protein interacts with ABI2. Regulated by abscisic acid response regulators. Involved in abscisic acid-mediated photoprotection.	2.25795	1.87262	1.32659	photosynthesis	photoprotection	chloroplast	yes	-0.95046
At5g59820	RESPONSIVE TO HIGH LIGHT 41 (RHL41); encodes a zinc finger protein involved in high light and cold acclimation. Overexpression of this putative transcription factor increases the expression level of 9 cold-responsive genes and represses the expression level of 15 cold-responsive genes, including CBF genes. Also, lines overexpressing this gene exhibits a small but reproducible increase in freeze t…	2.48222	0.989266	1.54987	photosynthesis	transcription factor activity	nucleus	yes	-0.248384
At1g28370	encodes a member of the ERF (ethylene response factor) subfamily B-1 of ERF/AP2 transcription factor family.	2.67763	1.22391	2.12535	photosynthesis; drought response	transcription factor activity	nucleus	yes	0.0295584
At1g74930	encodes a member of the DREB subfamily A-5 of ERF/AP2 transcription factor family.	3.85462	0.850383	3.55246	photosynthesis; drought response	transcription factor activity	nucleus	no	0.318278
At4g17500	Encodes a member of the ERF (ethylene response factor) subfamily B-3 of ERF/AP2 transcription factor family (ATERF-1). The protein contains one AP2 domain. There are 18 members in this subfamily including ATERF-1, ATERF-2, AND ATERF-5.	1.64381	0.921396	2.10894	photosynthesis; drought response	transcription factor activity	nucleus	no	0.727403
At5g11590	encodes a member of the DREB subfamily A-4 of ERF/AP2 transcription factor family.	1.47897	2.21047	1.32866	photosynthesis; drought response	transcription factor activity	nucleus	no	-0.544138
At2g20880	Encodes ERF53, a drought-induced transcription factor. Belongs to the AP2/ERF superfamily.	2.84114	1.61623	1.93494	photosynthesis; drought response	transcription factor activity	nucleus	no	-0.369404
At5g05410	Encodes DRE-BINDING PROTEIN 2A (DREB2A); a transcription factor that specifically binds to DRE/CRT cis elements (responsive to drought and low-temperature stress). Belongs to the DREB subfamily A-2 of ERF/AP2 transcription factor family (DREB2A)	3.64384	1.42078	1.46269	photosynthesis; drought response	transcription factor activity	nucleus	yes	-0.577241
At5g26860	Encodes a member of the Lon protease-like proteins (Lon1/At5g26860, Lon2/At5g47040, Lon3/At3g05780, Lon4/At3g05790). Lon is a multifunctional ATP-dependent protease which exists in bacteria, archaea and within organelles in eukaryotic cells. Lon proteases are responsible for the degradation of abnormal, damaged and unstable proteins.	1.10291	2.39613	1.55304	protein metabolism	cell organization and biogenesis	mitochondria	no	-0.065392
At3g10020	Unknown protein	3.20612	0.871463	1.50261	respiration	anaerobic respiration	nucleus	no	-0.359238
At1g53540	HSP20-like chaperones superfamily protein	8.12483	3.32184	3.45472	response to heat	chaperone	cytoplasm	no	-0.570845
At5g48570	Encodes one of the 36 carboxylate clamp (CC)-tetratricopeptide repeat (TPR) proteins (Prasad 2010, Pubmed ID: 20856808) with potential to interact with Hsp90/Hsp70 as co-chaperones.	9.47434	3.26602	4.29553	response to heat	chaperone	cytoplasm	yes	-0.458665
At1g74310	Encodes ClpB1, which belongs to the Casein lytic proteinase/heat shock protein 100 (Clp/Hsp100) family.	5.49967	2.14267	2.55294	response to heat	heat shock protein	chloroplast	yes	-0.496509
At2g29500	HSP20-like chaperones superfamily protein	14.1212	9.7477	6.81853	response to heat	heat shock protein	cytoplasm	no	-0.86328
At3g46230	HEAT SHOCK PROTEIN 17.4 (HSP17.4); member of the class I small heat-shock protein (sHSP) family, which accounts for the majority of sHSPs in maturing seeds	10.1344	4.68795	4.98314	response to heat	heat shock protein	cytoplasm	no	-0.551048
At4g12400	Encodes HOP3 (Hop3); one of the 36 carboxylate clamp (CC)-tetratricopeptide repeat (TPR) proteins (Prasad 2010, Pubmed ID: 20856808) with potential to interact with Hsp90/Hsp70 as co-chaperones.	9.11603	3.42639	3.77481	response to heat	heat shock protein	nucleus	yes	-0.545656
At4g25200	AtHSP23.6-mito mRNA, nuclear gene encoding mitochondrial	5.6388	2.82982	3.03945	response to heat	heat shock protein	mitochondria	no	-0.535241
At5g12030	Encodes HEAT SHOCK PROTEIN 17.6A (HSP17.6A); a cytosolic small heat shock protein with chaperone activity that is induced by heat and osmotic stress and is also expressed late in seed development.	20.4866	5.25547	12.831	response to heat	heat shock protein	cytoplasm	no	-0.111036
At5g51440	HSP20-like chaperones superfamily protein	7.06907	4.38658	4.0734	response to heat	heat shock protein	mitochondria	no	-0.664683
At5g52640	Encodes a cytosolic heat shock protein AtHSP90.1. AtHSP90.1 interacts with disease resistance signaling components SGT1b and RAR1 and is required for RPS2-mediated resistance.	7.76157	2.6758	3.40847	response to heat	heat shock protein	cytosol	yes	-0.477829
At5g64510	Encodes Tunicamycin Induced 1(TIN1), a plant-speci_x001E_c ER stress-inducible protein. TIN1 mutation affects pollen surface morphology. Transcriptionally induced by treatment with the N-linked glyclsylation inhibitor tunicamycin.	4.89718	2.35843	2.22139	response to heat	unknown	chloroplast	yes	-0.626704
At2g46240	A member of Arabidopsis BAG (Bcl-2-associated athanogene) proteins, plant homologs of mammalian regulators of apoptosis. Expression of BAG6 in leaves was strongly induced by heat stress.	7.25729	1.59893	3.05087	response to heat	chaperone	nucleus	no	-0.372975
At3g51910	HEAT SHOCK TRANSCRIPTION FACTOR A7A (HSFA7A); member of Heat Stress Transcription Factor (Hsf) family	6.2088	1.10265	2.17602	response to heat	heat shock factor	nucleus	yes	-0.417902
At1g59860	HSP20-like chaperones superfamily protein	4.54895	1.41993	2.54177	response to heat	heat shock protein	cytoplasm	no	-0.266883
At2g20560	DNAJ heat shock family protein	4.46484	1.662	2.39922	response to heat	heat shock protein	cytoplasm	yes	-0.366575
At2g25140	Encodes ClpB4, which belongs to the Casein lytic proteinase/heat shock protein 100 (Clp/Hsp100) family.	3.13064	1.57968	2.11562	response to heat	heat shock protein	chloroplast	no	-0.280881
At3g08970	J domain protein localized in ER lumen; shows similarity to HSP40 proteins and is induced by heat stress.	4.69444	1.58087	2.50764	response to heat	heat shock protein	endoplasmic reticulum	no	-0.331372
At5g37670	HSP20-like chaperones superfamily protein	4.24883	1.31053	4.07907	response to heat	heat shock protein	cytoplasm	no	0.355916
At1g30070	SGS domain-containing protein	3.56032	1.45612	2.31467	response to heat	unknown	nucleus	no	-0.212412
At4g26780	Unknown protein	1.4839	1.75869	2.00261	response to heat	chlorophyll biosynthesis	chloroplast	no	0.900567
At1g54050	HSP20-like chaperones superfamily protein	3.2265	1.56197	1.97902	response to heat	chaperone	cytoplasm	yes	-0.378963
At1g71000	Chaperone DnaJ-domain superfamily protein	3.9132	1.15637	1.22748	response to heat	chaperone	cytoplasm	no	-0.572213
At2g26150	Encodes HEAT SHOCK TRANSCRIPTION FACTOR A2 (HSFA2); member of Heat Stress Transcription Factor (Hsf) family. Involved in response to misfolded protein accumulation in the cytosol.	3.69403	1.63238	1.81387	response to heat	heat shock factor	chloroplast	yes	-0.524602
At4g36990	HEAT SHOCK FACTOR 4 (HSF4); encodes a protein whose sequence is similar to heat shock factors that regulate the expression of heat shock proteins. Transcript level is increased in response to heat shock. However, overexpression of this gene did not result in the increase of decrease of heat shock proteins.	2.60415	1.65779	1.73977	response to heat	heat shock factor	nucleus	yes	-0.525725
At2g19310	HSP20-like chaperones superfamily protein	2.01505	1.62867	1.44833	response to heat	heat shock protein	cytoplasm	no	-0.812561
At2g32120	heat-shock protein 70T-2 (HSP70T-2)	2.59578	1.36126	1.99897	response to heat	heat shock protein	cytoplasm	no	-0.0889878
At3g09350	Encodes one of the Arabidopsis orthologs of the human Hsp70-binding protein 1 (HspBP-1)	4.69956	1.31002	1.50433	response to heat	heat shock protein	cytoplasm	yes	-0.548659
At3g25230	Encodes a a high molecular weight member of the FK506 binding protein (FKBP) family. It has three FKBP12-like domains, tetratricopeptide repeats, and a putative calmodulin binding domain. Modulates thermotolerance by interacting with HSP90.1 and affecting the accumulation of HsfA2-regulated sHSPs.	2.57666	1.24581	1.58453	response to heat	heat shock protein	cytoplasm	no	-0.375044
At4g21320	Encodes heat-stress-associated 32-kD protein. Up-regulated by heat shock. Thermotolerance in a knockout mutant was compromised following a long recovery period (> 24 h) after acclimation heat shock treatment.	2.28793	1.17053	1.86381	response to heat	heat shock protein	nucleus	no	0.029956
At5g02490	Heat shock protein 70 (Hsp 70) family protein (Hsp70-2)	2.09828	1.22865	1.6211	response to heat	heat shock protein	cytosol	no	-0.163685
At5g09590	heat shock protein 70 (Hsc70-5); nuclear	2.89668	1.95507	1.7786	response to heat	heat shock protein	mitochondria	no	-0.702676
At1g66080	Unknown protein	2.71984	1.38066	1.36478	response to heat	unknown	cytoplasm	yes	-0.598829
At5g13200	Encodes a protein with unknown function that is involved in hormone mediated regulation of seed germination/dormancy.	2.26788	1.11584	1.64613	response to heat	unknown	cytoplasm	no	-0.153423
At5g56030	A member of heat shock protein 90 (HSP90) gene family. Expressed in all tissues and abundant in root apical meristem, pollen and tapetum. Expression is NOT heat-induced but induced by IAA and NaCl. Interacts with HsfA1d in the cytosol and the nucleus and negatively regulates HsfA1d. Did not bind to AtHsfA4c.	2.05052	1.31786	1.18091	response to heat	chaperone	Golgi apparatus	yes	-0.702423
At5g13490	Encodes mitochondrial ADP/ATP carrier	1.08458	2.25191	1.43721	response to nitrate	ammonium transporter	chloroplast	no	-0.116187
At1g64780	encodes an ammonium transporter protein believed to act as a high affinity transporter. It is expressed in the root, primarily in endodermal and cortical cells, and contributes to ammonium uptake in the root.	1.13466	2.85172	1.17878	response to nitrate	ammonium transporter 1	plasma membrane	yes	-0.382806
At1g69870	Encodes a low affinity nitrate transporter NRT1.7. Expressed in phloem. Responsible for source-to-sink remobilization of nitrate.	1.27633	2.56535	1.63438	response to nitrate	nitrate transporter	plasma membrane	no	-0.14247
At1g17860	Kunitz family trypsin and protease inhibitor protein	2.34936	0.980424	1.23235	response to nitrate	protease inhibitor	cell wall	no	-0.442215
At1g09140	Encodes a serine-arginine rich RNA binding protein SR30) involved in regulation of splicing (including splicing of itself).	2.36264	2.29685	1.66982	RNA binding	alternative splicing	nucleus	no	-0.999756
At5g57280	Gene encodes a methyltransferase-like protein involved in pre-rRNA processing.	1.13303	2.05708	1.30563	RNA binding	methyl transferase	nucleus	no	-0.236545
At3g22310	PUTATIVE MITOCHONDRIAL RNA HELICASE 1 (PMH1). Sequence similarity ot DEAD-box RNA helicases. Binds RNA and DNA. Involved in drought, salt and cold stress responses.	0.906181	2.01362	1.15631	RNA binding	organellar RNA editing	nucleus	no	-0.197039
At1g15440	Encodes a nucleolar protein that is a ribosome biogenesis co-factor. Mutants display aberrant RNA processing and female gametophyte development.	1.0367	2.04396	1.20986	RNA binding	ribosome biogenesis	nucleus	no	-0.251181
At5g22100	RNA cyclase family protein	1.06907	2.04568	1.27582	RNA binding	ribosome biogenesis	nucleus	no	-0.211524
At5g39850	Ribosomal protein S4	1.23129	2.00002	1.36062	RNA binding	ribosome biogenesis	cytosol	no	-0.254765
At4g25630	encodes a fibrillarin, a key nucleolar protein in eukaryotes which associates with box C/D small nucleolar RNAs (snoRNAs) directing 2'-O-ribose methylation of the rRNA.	1.01834	2.02396	1.55536	RNA binding	rRNA editing	nucleus	yes	0.146949
At1g07350	Encodes a serine/arginine rich-like protein, SR45a. Involved in the regulation of stress-responsive alternative splicing.	2.64855	1.74536	1.57884	RNA binding	alternative splicing	spliceosomal complex	yes	-0.701136
At5g66880	encodes a member of SNF1-related protein kinases (SnRK2) whose activity is activated by ionic (salt) and non-ionic (mannitol) osmotic stress. Enzyme involved in the ABA signaling during seed germination, dormancy and seedling growth.	2.01222	0.886243	1.32291	seedling growth	kinase activity	cytoplasm	yes	-0.234837
At3g16050	Encodes a protein with pyridoxal phosphate synthase activity whose transcripts were detected mostly in roots and accumulate during senescence. The protein was found in very low abundance, which prevented a specific localisation.	2.88607	1.64887	1.57388	senescence	protein binding	cytoplasm	yes	-0.630918
At1g19180	Encodes JASMONATE-ZIM-DOMAIN PROTEIN 1 (JAZ1); a nuclear-localized protein involved in jasmonate signaling	4.20012	1.26993	3.77068	signal transduction	protein binding	nucleus	yes	0.275646
At1g72520	PLAT/LH2 domain-containing lipoxygenase family protein	2.32707	1.18688	2.19689	signal transduction	signal transduction	chloroplast	no	0.305905
At2g23010	serine carboxypeptidase-like 9 (SCPL9)	1.25269	2.02801	2.47995	unknown	hydrolase activity	extracellular region	yes	0.84387
At1g73325	Kunitz family trypsin and protease inhibitor protein	1.38518	5.63225	4.26489	unknown	protein metabolism	extracellular region	yes	0.306004
At3g10185	Encodes a Gibberellin-regulated GASA/GAST/Snakin family protein	1.21038	3.67007	2.21248	unknown	signal transduction	extracellular region	no	0.00171729
At4g16590	encodes a gene similar to cellulose synthase	1.06112	6.68887	3.85095	unknown	transferase activity	Golgi apparatus	yes	0.103111
At2g07722	Unknown protein	1.42962	2.04283	2.57733	unknown	unknown	mitochondria	no	0.898286
At3g24750	Unknown protein	1.84408	2.68229	4.21852	unknown	unknown	nucleus	yes	0.969589
AtMg00170	Unknown protein	1.4363	2.17331	2.6362	unknown	unknown	mitochondria	no	0.854343
AtMg00620	Unknown protein	1.4363	2.17331	2.6362	unknown	unknown	mitochondria	no	0.854343
At3g53230	ATPase, AAA-type, CDC48 protein	3.04924	1.80613	2.56981	unknown	hydrolase activity	cytosol	no	0.0230295
At1g56170	"NUCLEAR FACTOR Y, SUBUNIT C2" (NF-YC2)	2.35715	1.34058	2.29514	unknown	transcription factor activity	nucleus	no	0.353143
At1g80840	Pathogen-induced transcription factor.	2.59179	1.03412	2.31731	unknown	transcription factor activity	nucleus	yes	0.246975
At1g21550	Calcium-binding EF-hand family protein	5.06689	1.56784	2.01625	unknown	unknown	cytoplasm	no	-0.491488
At1g61340	Encodes a F-box protein induced by various biotic or abiotic stress.	3.4963	1.9396	2.64293	unknown	unknown	nucleus	no	-0.163084
At3g29000	Calcium-binding EF-hand family protein	2.34257	0.960397	2.21839	unknown	unknown	plasma membrane	yes	0.327902
At5g54165	Unknown protein	3.62104	1.39444	2.71605	unknown	unknown	chloroplast	no	-0.000617101
At1g43910	P-loop containing nucleoside triphosphate hydrolases superfamily protein	1.21545	1.26168	2.03009	unknown	hydrolase activity	Golgi apparatus	no	0.998337
At5g58310	Encodes a protein shown to have methyl IAA esterase activity in vitro. This protein does not act on methyl JA, MeSA, MeGA4, or MEGA9 in vitro.	1.00524	1.4491	2.17688	unknown	hydrolase activity	cytoplasm	no	0.962053
At2g46650	member of Cytochromes b5	1.22034	1.35341	2.00846	unknown	oxidation-reduction process	integral component of membrane	yes	0.998743
At3g44970	Cytochrome P450 superfamily protein	1.07026	0.961479	2.21834	unknown	oxidation-reduction process	unknown	no	0.982675
At1g20510	OPC-8:0 CoA ligase1 (OPCL1); FUNCTIONS IN: 4-coumarate-CoA ligase activity	1.92071	1.08002	2.08242	unknown	phenylpropanoid metabolic process	peroxisome	yes	0.536413
At1g19020	Unknown protein	1.98552	0.781162	2.17479	unknown	response to oxidative stress	unknown	no	0.5149
At3g62610	Member of the R2R3 factor gene family.	1.36636	1.49535	2.10878	unknown	transcription factor activity	nucleus	no	0.998483
At1g02930	Encodes GSTF6, a glutathione transferase belonging to the phi class of GSTs.	1.16035	1.16101	3.03665	unknown	transferase activity	cytoplasm	no	0.994182
At2g36885	Unknown protein	1.00146	1.62438	2.0178	unknown	unknown	chloroplast	no	0.855123
At3g14900	Unknown protein	0.985674	1.87593	2.24238	unknown	unknown	chloroplast	no	0.795161
At5g48470	Unknown protein	0.891844	1.56679	2.4348	unknown	unknown	chloroplast	no	0.941664
At2g27420	Cysteine proteinases superfamily protein	1.39739	3.05398	0.975702	unknown	hydrolase activity	unknown	yes	-0.571629
At4g17470	alpha/beta-Hydrolases superfamily protein	0.992034	2.69513	1.44919	unknown	hydrolase activity	chloroplast	no	-0.152462
At1g19640	Encodes a S-adenosyl-L-methionine:jasmonic acid carboxyl methyltransferase (JMT) that catalyzes the formation of methyljasmonate from jasmonic acid.	0.916943	2.38837	1.17393	unknown	jasmonic acid metabolic process	nucleus	no	-0.248506
At3g01820	P-loop containing nucleoside triphosphate hydrolases superfamily protein	1.40986	2.46602	1.11379	unknown	kinase activity	mitochondria	no	-0.585228
At3g10530	Transducin/WD40 repeat-like superfamily protein	0.919499	2.04884	1.23225	unknown	nucleotide binding	nucleus	no	-0.143375
At2g30830	encodes a protein whose sequence is similar to 2-oxoglutarate-dependent dioxygenase	1.1864	2.49846	1.18378	unknown	oxidoreductase activity	cytoplasm	no	-0.405113
At4g12290	Copper amine oxidase family protein	1.09553	2.13248	1.16453	unknown	oxidoreductase activity	Golgi apparatus	yes	-0.348371
At2g18230	Encodes a protein that might have inorganic pyrophosphatase activity.	1.06305	2.10187	1.39762	unknown	phosphate ion homeostasis	cytoplasm	no	-0.094269
At2g38170	Encodes a high affinity vacuolar calcium antiporter.	1.1492	2.0954	1.10209	unknown	phosphate ion homeostasis	chloroplast	no	-0.441629
At2g02010	glutamate decarboxylase 4 (GAD4)	1.18525	2.48535	1.28232	unknown	protein binding	nucleus	no	-0.341304
At3g63060	EDL3 is an F-box protein involved that mediated the regulation of abscisic acid signalling.	1.59247	2.1104	1.48117	unknown	protein binding	nucleus	no	-0.549583
At3g14720	member of MAP Kinase	1.48931	2.15815	1.51464	unknown	signal transduction	nucleus	no	-0.372733
At4g34710	encodes a arginine decarboxylase (ADC), a rate-limiting enzyme that catalyzes the first step of polyamine (PA) biosynthesis via ADC pathway in Arabidopsis thaliana.	1.25422	2.79916	1.26482	unknown	signal transduction	nucleus	no	-0.398068
At1g01210	DNA-directed RNA polymerase, subunit M, archaeal	1.12115	2.04797	1.01695	unknown	transcription factor activity	nucleus	no	-0.485811
At1g06180	MYB13; member of MYB3R- and R2R3- type MYB- encoding genes	1.49852	2.38274	0.991557	unknown	transcription factor activity	nucleus	yes	-0.705884
At3g21150	Encodes a protein with a B-box domain predicted to act as a transcription factor. Expression of the BBX32 gene is affected by monochromatic red light.	1.16806	2.42357	0.76594	unknown	transcription factor activity	nucleus	yes	-0.605226
At3g21890	B-box type zinc finger family protein	1.18303	3.85619	1.01804	unknown	transcription factor activity	nucleus	yes	-0.450367
At5g49330	Member of the R2R3 factor gene family.	1.03267	2.25523	0.910237	unknown	transcription factor activity	nucleus	yes	-0.477471
At2g16890	UDP-Glycosyltransferase superfamily protein	1.12159	2.12066	1.3695	unknown	transferase activity	chloroplast	yes	-0.173898
At3g03480	acetyl CoA:(Z)-3-hexen-1-ol acetyltransferase (CHAT)	0.943073	2.15793	1.12464	unknown	transferase activity	cytoplasm	no	-0.272883
At4g15490	Encodes a protein that might have sinapic acid:UDP-glucose glucosyltransferase activity.	1.31545	2.03265	1.24331	unknown	transferase activity	unknown	no	-0.477775
At5g42760	Leucine carboxyl methyltransferase	1.16878	2.27328	0.926173	unknown	transferase activity	nucleus	yes	-0.552301
At5g58770	Undecaprenyl pyrophosphate synthetase family protein	1.53721	2.16874	1.03971	unknown	transferase activity	chloroplast	yes	-0.764672
At5g63160	BTB and TAZ domain protein. Short-lived nuclear-cytoplasmic protein targeted for degradation by the 26S proteosome pathway. Acts redundantly with BT2 and BT3 during female gametophyte development.	1.02798	3.61887	0.854884	unknown	transferase activity	cytoplasm	yes	-0.454046
At1g02820	Late embryogenesis abundant 3 (LEA3) family protein	0.904739	3.25959	0.692408	unknown	unknown	chloroplast	yes	-0.470583
At1g06002	Potential natural antisense gene	1.36778	2.2849	1.75781	unknown	unknown	unknown	no	0.0221578
At1g17100	SOUL heme-binding family protein	1.16364	2.30891	1.22851	unknown	unknown	chloroplast	yes	-0.356886
At1g29640	Unknown protien	1.54865	2.01743	1.28277	unknown	unknown	nucleus	yes	-0.703874
At1g54575	Unknown protein	1.16344	3.05146	1.24252	unknown	unknown	nucleus	no	-0.369379
At3g02832	Unknown protein	1.00002	2.00677	1.12747	unknown	unknown	unknown	no	-0.294427
At3g17800	mRNA level of the MEB5.2 gene (At3g17800) remains unchanged after cutting the inflorescence stem	1.33409	2.05534	0.897213	unknown	unknown	nucleus	yes	-0.716064
At3g23170	Unknown protein	1.87167	2.53686	0.95658	unknown	unknown	chloroplast	yes	-0.857305
At3g24460	Serinc-domain containing serine and sphingolipid biosynthesis protein	0.792695	2.26263	1.23098	unknown	unknown	membrane	yes	-0.120447
At3g51238	Potential natural antisense gene, locus overlaps with AT3G51240	1.6133	2.53066	1.74489	unknown	unknown	unknown	yes	-0.278603
At3g59820	LETM1-like protein	1.05429	2.28624	1.35379	unknown	unknown	mitochondria	no	-0.179162
At3g61920	Unknown protein	1.19223	2.56812	1.50212	unknown	unknown	nucleus	no	-0.19769
At4g01080	Encodes a member of the TBL (TRICHOME BIREFRINGENCE-LIKE) gene family containing a plant-specific DUF231 (domain of unknown function) domain.	0.723304	2.92707	1.66725	unknown	unknown	integral component of membrane	no	0.0256591
At4g02360	Unknown protein	1.50943	3.24618	1.26144	unknown	unknown	extracellular region	no	-0.505775
At4g18280	glycine-rich cell wall protein-related	1.81271	2.3069	1.09873	unknown	unknown	unknown	no	-0.864229
At4g23680	Polyketide cyclase/dehydrase and lipid transport superfamily protein	1.34639	2.0231	1.25657	unknown	unknown	unknown	no	-0.499264
At4g27657	Unknown protein	1.99208	3.06234	0.874793	unknown	unknown	mitochondria	yes	-0.814218
At4g34550	Unknown protein	1.26568	2.11891	1.17187	unknown	unknown	unknown	yes	-0.484145
At4g36010	Pathogenesis-related thaumatin superfamily protein	1.4608	2.39797	1.71544	unknown	unknown	extracellular region	no	-0.148965
At5g49480	AtCP1 encodes a novel Ca2+-binding protein, which shares sequence similarities with calmodulins. The expression of AtCP1 is induced by NaCl.	1.18728	2.41863	0.849827	unknown	unknown	cytoplasm	yes	-0.581972
At5g61820	Unknown protein	1.42833	2.06405	1.24029	unknown	unknown	chloroplast	no	-0.593128
At5g63087	Encodes a Plant thionin family protein	1.3923	2.25597	1.58126	unknown	unknown	extracellular region	yes	-0.204293
At1g24580	RING/U-box superfamily protein	1.47628	2.47917	1.47543	unknown	zinc ion binding	nucleus	yes	-0.4042
At1g03070	LIFEGUARD 4 (LFG4), a bax inhibitor-1 family protein	4.01988	1.05219	1.33239	unknown	glutamate binding	integral component of membrane	no	-0.519458
At1g68670	myb-like transcription factor family protein	2.11762	0.989029	1.50681	unknown	transcription factor activity	nucleus	no	-0.155158
At3g24500	One of three genes in A. thaliana encoding multiprotein bridging factor 1, a highly conserved transcriptional coactivator. May serve as a bridging factor between a bZIP factor and TBP.	2.55029	1.94266	1.72271	unknown	transcription factor activity	nucleus	yes	-0.777876
At5g04840	bZIP protein; FUNCTIONS IN: DNA binding, sequence-specific DNA binding transcription factor activity	2.44431	1.52469	1.55715	unknown	transcription factor activity	nucleus	no	-0.565242
At1g53680	Encodes glutathione transferase GSTU28; belonging to the tau class of GSTs.	2.86951	1.13626	1.35724	unknown	transferase activity	cytoplasm	yes	-0.492045
At1g08650	Encodes a phosphoenolpyruvate carboxylase kinase (PPCK1) that is expressed at highest levels in leaves. Expression is induced by light.	2.12929	0.77565	0.732812	unknown	transferase/kinase activity	nucleus	no	-0.612169
At3g15340	Encodes PPI2 (proton pump interactor 2), a homologue of PPI1, a protein that interacts with the plasma membrane H+ ATPase AHA1.	2.13774	1.11943	1.75284	unknown	transport	cytoplasm	no	0.0317398
At4g24570	Encodes one of the mitochondrial dicarboxylate carriers (DIC): DIC1 (AT2G22500), DIC2 (AT4G24570), DIC3 (AT5G09470).	2.21658	0.660259	1.61232	unknown	transport	mitochondria	yes	0.0200904
At4g23493	Unknown protein	2.46735	1.19536	1.89638	unknown	uknown	nucleus	no	-0.0492472
At3g07090	PPPDE putative thiol peptidase family protein	2.56903	1.08104	1.58215	unknown	unknown	cytoplasm	no	-0.290281
At3g19970	alpha/beta-Hydrolases superfamily protein	2.27194	1.03968	1.34601	unknown	unknown	unknown	no	-0.380899
At4g18422	Unknown protein	2.36906	1.44191	1.68916	unknown	unknown	mitochondria	no	-0.362923
At4g27652	Unknown protein	2.19577	1.84318	0.932342	unknown	unknown	unknown	yes	-0.986321
At4g29780	Unknown protein	2.0893	0.909301	1.47393	unknown	unknown	unknown	yes	-0.132659
At4g36988	CONSERVED PEPTIDE UPSTREAM OPEN READING FRAME 49 (CPuORF49); upstream open reading frames (uORFs) are small open reading frames found in the 5' UTR of a mature mRNA.	2.60415	1.65779	1.73977	unknown	unknown	mitochondria	yes	-0.525725
At4g39675	Unknown protein	2.10329	1.30263	0.911085	unknown	unknown	unknown	no	-0.8191
At5g03285	other RNA	2.59662	1.19449	1.77411	unknown	unknown	unknown	yes	-0.206412
At5g08760	Unknown protein	2.31773	0.740187	1.31018	unknown	unknown	extracellular region	yes	-0.263852
At5g10695	Unknown protein	3.78053	1.00089	1.64382	unknown	unknown	endoplasmic reticulum	no	-0.397763
At5g20790	Unknown protein	2.85978	0.906695	0.863234	unknown	unknown	extracellular region	no	-0.60589
At5g35320	Unknown protein	3.27919	1.32831	1.4474	unknown	unknown	nucleus	no	-0.545807
At5g64401	Unknown protein	4.62908	1.63383	1.27952	unknown	unknown	mitochondria	yes	-0.665564
At5g60540	PYRIDOXINE BIOSYNTHESIS 2 (PDX2); encodes a protein predicted to function in tandem with PDX1 to form glutamine amidotransferase complex with involved in vitamin B6 biosynthesis. PDX2 is predicted to function as glutaminase within the complex.	1.2265	2.04544	1.23104	vitamin B6 biosynthesis	hydrolase activity	cytoplasm	no	-0.399123

## Sheet: Table S6
Table S6. Time specific genes responsive to an irradiance increase; down-regulated genes.
Genes more than 2.0-fold down-regulated in Col-0 when comparing plants exposed to increased irradiance to control plants, at 1, 3.5 or 25 hours after the irradiance increase and differentially (P=0.05) down-regulated between two or three time-points when comparing 1, 3.5, and 25 hours. Unlogged fold changes are shown, grey shaded values are <2.0 fold down-regulated, green shading indicates access…
Time spec. in cont. = Time-specific difference in expression present in control conditions, independent of irradiance increase
Correlation = Pearsons correlation coefficient between fold change of the gene expression and the photosynthesis efficiency measured in that accession at that time point
Gene ID	Gene name and description	Col-0. 1h	Col-0. 3.5h	Col-0. 25h	GO Biological Process	GO Molecular Function	GO Cellular Component	Time spec. in cont.	Correlation
At4g04955	Encodes an allantoinase which is involved in allantoin degradation and assimilation. Gene expression was induced when allantoin was added to the medium. The insertion mutant, ataln m2-1, did not grow well on the MS medium where allantoin, instead of ammonium nitrate, was supplied.	0.974376	0.317593	0.70754	allantoin degradation and assimilation	hydrolase activity	endoplasmic reticulum	no	-0.000427222
At5g63800	Involved in mucilage formation. Mutants form columella and outer cell wall architecture of the mucilage cells resembles wild-type. However, mum2 seeds completely lack seed coat mucilage. This mutation appears to represent a later step in the development of this cell-type. Encodes a beta-galactosidase involved in seed coat mucilage biosynthesis. Member of Glycoside Hydrolase Family 35	0.79921	0.402759	0.643533	carbohydrate metabolism	beta galactosidase	extracellular region	no	0.0150684
At1g65590	Encodes a protein with beta-hexosaminidase activity. Located on the plasma membrane.	0.718417	0.463809	0.731811	carbohydrate metabolism	beta-hexosaminidase activity	plasma membrane	no	0.443707
At5g03350	Legume lectin family protein; FUNCTIONS IN: carbohydrate binding, binding	0.870124	0.476994	0.860708	carbohydrate metabolism	lectin family protein	chloroplast	yes	0.384235
At4g23820	Pectin lyase-like superfamily protein	0.911259	0.424241	0.649212	carbohydrate metabolism	unknown	extracellular region	no	-0.151568
At1g71880	Sucrose transporter gene induced in response to nematodes; member of Sucrose-proton symporter family.	0.473089	0.822902	0.603412	carbohydrate metabolism	sucrose-proton symporter	plasma membrane	no	-0.0378795
At2g40610	member of Alpha-Expansin Gene Family. Naming convention from the Expansin Working Group (Kende et al, 2004. Plant Mol Bio). Involved in the formation of nematode-induced syncytia in roots of Arabidopsis thaliana.	0.477168	0.161476	0.310578	cell organization	cell organization and biogenesis	extracellular region	no	-0.139739
At2g01420	Encodes PIN-FORMED 4 (PIN4), a putative auxin efflux carrier that is localized in developing and mature root meristems. It is involved in the maintenance of embryonic auxin gradients. A role for AtPIN4 in generating a sink for auxin below the quiescent center of the root meristem that is essential for auxin distribution and patterning is proposed. In the root, PIN4 is detected around the quiescen…	0.762317	0.406285	0.485738	cell organization	cell organization and biogenesis	unknown	no	-0.405591
At4g20260	Encodes a Ca2+ and Cu2+ binding protein. N-terminal myristylation on glycine 2 appears to enable it to associate tightly with the plasma membrane. Recombinant PCaP1 interacts strongly with phosphatidylinositol 3,5-bisphosphate (PtdIns(3,5)P2) and PtdIns (3,4,5)P3, and weakly with PtdIns(3,5)P2 and PtdIns(4,5). It also interacts with calmodulin (CaM) in a calcium-dependent manner. CaM does not int…	0.883177	0.388257	0.486723	cell organization	microtubule cytoskeleton organization	chloroplast	no	-0.428454
At1g69530	Member of Alpha-Expansin Gene Family. Naming convention from the Expansin Working Group (Kende et al, Plant Mol Bio). Involved in the formation of nematode-induced syncytia in roots of Arabidopsis thaliana.	0.644249	0.670225	0.437582	cell organization	cell organization and biogenesis	extracellular region	no	-0.977971
At2g38120	Encodes an auxin influx transporter. AUX1 resides at the apical plasma membrane of protophloem cells and at highly dynamic subpopulations of Golgi apparatus and endosomes in all cell types. AUX1 action in the lateral root cap and/or epidermal cells influences lateral root initiation and positioning. Shoot supplied ammonium targets AUX1 and inhibits lateral root emergence.	0.668866	0.592857	0.475932	cell organization	cell organization and biogenesis	plasma membrane	no	-0.957227
At1g01120	Encodes a condensing enzyme KCS1 (3-ketoacyl-CoA synthase 1) which is involved in the critical fatty acid elongation process in wax biosynthesis.	0.889321	0.586197	0.444924	cell organization	fatty acid biosynthetic process	endoplasmic reticulum	no	-0.812351
At4g32940	Encodes a vacuolar processing enzyme belonging to a novel group of cysteine proteinases that is expressed in vegetative organs and is upregulated in association with various types of cell death and under stressed conditions. They are essential in processing seed storage proteins and for mediating the susceptible response of toxin-induced cell death.	0.942337	0.440529	0.79834	cell organization	hydrolase activity	extracellular region	no	0.132591
At4g16520	autophagy 8f (ATG8F)	0.900397	0.399706	0.901981	cell organization	microtubule cytoskeleton organization	unknown	no	0.406031
At4g03210	encodes a member of xyloglucan endotransglucosylase/hydrolases (XTHs) that catalyze the cleavage and molecular grafting of xyloglucan chains function in loosening and rearrangement of the cell wall. Gene is expressed in shoot apex region, flower buds, flower stalks and internodes bearing flowers.	0.878517	0.477777	0.809264	cell organization	transferase activity	extracellular region	no	0.250308
At4g00150	Belongs to one of the LOM (LOST MERISTEMS) genes: AT2G45160 (LOM1), AT3G60630 (LOM2) and AT4G00150 (LOM3). LOM1 and LOM2 promote cell differentiation at the periphery of shoot meristems and help to maintain their polar organization.	0.4937	0.973892	0.569522	cell organization	transcription factor activity	nucleus	no	-0.264785
At2g23770	Encodes a LysM-containing receptor-like kinase LYK4. Shares overlapping function with LYK5 in mediating chitin-triggered immune responses.	0.758865	0.430474	0.720115	defense response	kinase activity	chloroplast	no	0.302386
At5g46330	Encodes a leucine-rich repeat serine/threonine protein kinase that is expressed ubiquitously. FLS2 is involved in MAP kinase signalling relay involved in innate immunity. Essential in the perception of flagellin, a potent elicitor of the defense response. FLS2 is directed for degradation by the bacterial ubiquitin ligase AvrPtoB.	0.776957	0.474038	0.560455	defense response	protein binding	plasma membrane	yes	-0.344085
At2g40880	Encodes a protein with cysteine proteinase inhibitor activity. Overexpression increases tolerance to abiotic stressors (i.e.salt,osmotic, cold stress).	0.934552	0.437059	0.759817	defense response	proteinase activity	extracellular region	no	0.0618557
At1g59870	ATP binding cassette transporter. Localized to the plasma membrane in uninfected cells. In infected leaves, the protein concentrated at infection sites. Contributes to nonhost resistance to inappropriate pathogens that enter by direct penetration in a salicylic acid?dependent manner. Required for mlo resistance. Has Cd transporter activity (Cd2+ extrusion pump) and contributes to heavy metal resi…	0.914041	0.42506	1.03028	defense response	transporter	plasma membrane	no	0.562437
At2g46220	Uncharacterized conserved protein	1.03598	0.340729	0.752279	defense response	unknown	chloroplast	no	-0.00245419
At3g04210	Disease resistance protein (TIR-NBS class)	0.855543	0.371319	0.713135	defense response	unknown	cytoplasm	no	0.124869
At1g21920	Histone H3 K4-specific methyltransferase SET7/9 family protein	0.673691	0.436681	0.616938	DNA modification	kinase activity	chloroplast	no	0.182974
At3g12610	Plays role in DNA-damage repair/toleration. Partially complements RecA- phenotypes.	0.762553	0.446362	0.710644	DNA modification	DNA repar	chloroplast	no	0.258725
At5g05860	Encodes a cytokinin N-glucosyltransferase that is involved in cytokinin homeostasis and cytokinin response in planta through cytokinin N-glucosylation. Expression is induced by ABA, mannitol and drought stress. Analysis of overexpressors and loss of function mutants indicate a role in response to osmotic and drought stress.	0.583198	0.378358	0.515985	drought response	transferase activity	unknown	no	0.0875788
At3g21460	Glutaredoxin family protein	0.479997	0.299984	0.329029	electron transport	electron carrier activity	cytoplasm	yes	-0.462657
At3g46130	Encodes a putative transcription factor (MYB48) that functions to regulate flavonol biosynthesis primarily in cotyledons.	0.435685	1.04497	0.704382	flavonol biosynthesis	transcription factor activity	nucleus	no	0.0402018
At4g03400	Encodes a GH3-related gene involved in red light-specific hypocotyl elongation. Analysis of sense and antisense transgenic plants suggests that DFL2 is located downstream of red light signal transduction and determines the degree of hypocotyl elongation.	0.709173	0.877051	0.451872	hypocotyl growth	signal transduction	cytoplasm	no	-0.87226
At4g39640	The gene encodes a gamma-glutamyltransferase (AKA gamma-glutamyl transpeptidase, EC 2.3.2.2) that is located in vascular tissues (predominantly phloem) of leaves and is involved in the degradation of glutathione. The encoded enzyme also mitigates oxidative stress by metabolizing GSSG (oxidized form of GSH - glutathione) in the apoplast.	0.870206	0.456615	0.847384	leaf morphology	transferase activity	extracellular region	no	0.358133
At5g48490	Bifunctional inhibitor/lipid-transfer protein/seed storage 2S albumin superfamily protein	0.375372	0.166457	0.234534	lipid remodelling	lipid binding	extracellular region	no	-0.301879
At2g45180	Bifunctional inhibitor/lipid-transfer protein/seed storage 2S albumin superfamily protein	0.895439	0.4056	0.684405	lipid remodelling	lipid binding	chloroplast	no	-0.028515
At4g22490	Bifunctional inhibitor/lipid-transfer protein/seed storage 2S albumin superfamily protein	1.51614	0.432828	1.05409	lipid remodelling	lipid binding	extracellular region	yes	-0.023579
At3g23080	Polyketide cyclase/dehydrase and lipid transport superfamily protein	0.86866	0.442053	0.807955	lipid remodelling	lipid transport	nucleus	no	0.279686
At1g09390	GDSL-motif esterase/acyltransferase/lipase. Enzyme group with broad substrate specificity that may catalyze acyltransfer or hydrolase reactions with lipid and non-lipid substrates.	0.871263	0.430068	0.8399	lipid remodelling	transferase activity	chloroplast	no	0.344425
At3g16370	GDSL-motif esterase/acyltransferase/lipase. Enzyme group with broad substrate specificity that may catalyze acyltransfer or hydrolase reactions with lipid and non-lipid substrates.	0.958647	0.499704	0.586805	lipid remodelling	transferase activity	extracellular region	no	-0.436939
At4g17460	Encodes a class II HD-ZIP protein that regulates meristematic activity in different tissues, and that it is necessary for the correct formation of the gynoecium.	0.776764	0.497972	0.689958	meristem identity	transcription factor activity	nucleus	no	0.106042
At5g49730	Encodes a plasma membrane-located ferric chelate reductase. Its mRNA is expressed in green aerial tissues (shoot, flower and cotyledon) in a light- and cell differentiation-specific manner.	0.787741	0.269075	0.553804	metal ion binding	ferric chelate reductase	membrane	no	-0.0517269
At5g35790	Encodes a plastidic glucose-6-phosphate dehydrogenase that is sensitive to reduction by DTT and whose mRNA is more prevalent in developing organs but absent in the root.	0.66985	0.365159	0.76912	oxidation-reduction	dehydrogenase activity	chloroplast	no	0.607891
At3g56060	Glucose-methanol-choline (GMC) oxidoreductase family protein	0.76413	0.335465	0.501416	oxidation-reduction	unknown	unknown	no	-0.235587
At4g27710	member of CYP709B	0.886564	0.41277	0.904304	oxidation-reduction	unknown	unknown	no	0.432434
At5g06690	Encodes a thioredoxin (WCRKC1) localized in chloroplast stroma. Contains a WCRKC motif.	0.840988	0.405942	0.77521	oxidation-reduction	unknown	chloroplast	no	0.271218
At5g18600	Thioredoxin superfamily protein	0.754905	0.296617	0.684651	oxidation-reduction	unknown	cytoplasm	no	0.269207
At2g22990	sinapoylglucose:malate sinapoyltransferase. Catalyzes the formation of sinapoylmalate from sinapoylglucose. Mutants accumulate excess sinapoylglucose.	0.857079	0.357114	0.671701	phenylpropanoid metabolic process	transferase activity	extracellular region	no	0.0398759
At1g18810	phytochrome kinase substrate-related	0.658749	0.427391	0.422247	photoreceptor activity	unknown	plasma membrane	no	-0.605877
At5g04190	Encodes phytochrome kinase substrate 4, a phytochrome signaling component involved in phototropism. It is phosphorylated in a phot1-dependent manner in vitro. Phosphorylation is transient and regulated by a type 2- protein phosphatase.	0.647668	0.484452	0.617433	photoreceptor activity	phytochrome signalling	plasma membrane	no	0.238071
At4g19170	chloroplast-targeted member of a family of enzymes similar to nine-cis-epoxycarotenoid dioxygenase	0.434076	0.287063	0.175199	photosynthesis	oxidation-reduction process	chloroplast	yes	-0.880633
At2g34430	Encodes LIGHT-HARVESTING CHLOROPHYLL-PROTEIN COMPLEX II SUBUNIT B1 (LHB1B1)	0.950544	0.277047	0.404324	photosynthesis	light harvesting	chloroplast	no	-0.437681
At5g44190	Encodes GLK2, Golden2-like 2, one of a pair of partially redundant nuclear transcription factors that regulate chloroplast development in a cell-autonomous manner. GLK1, Golden2-like 1, is encoded by At2g20570. GLK1 and GLK2 regulate the expression of the photosynthetic apparatus.	0.541527	0.60244	0.35704	photosynthesis	transcription factor activity	nucleus	no	-0.939751
At4g27440	light-dependent NADPH:protochlorophyllide oxidoreductase B	0.984797	0.343462	0.744634	photosynthesis	chlorophyll biosynthesis	chloroplast	no	0.0357074
At2g24550	unknown protein	0.888354	0.35877	0.733377	photosynthesis	flavonoid biosynthesis	nucleus	no	0.126447
At2g29290	NAD(P)-binding Rossmann-fold superfamily protein	0.842105	0.437552	0.577469	photosynthesis	NAD binding	unknown	no	-0.280555
At3g09580	FAD/NAD(P)-binding oxidoreductase family protein	0.645001	0.492624	0.915361	photosynthesis	NAD binding	chloroplast	no	0.890631
At5g25190	encodes a member of the ERF (ethylene response factor) subfamily B-6 of ERF/AP2 transcription factor family. The protein contains one AP2 domain. There are 12 members in this subfamily including RAP2.11.	0.53798	0.32067	0.499033	photosynthesis, dought response	transcription factor activity	nucleus	no	0.244016
At3g19850	Phototropic-responsive NPH3 family protein	0.670239	0.280922	0.572105	protein ubiquitination	transport	plasma membrane	no	0.169775
At1g19770	Member of a family of proteins related to PUP1, a purine transporter. May be involved in the transport of purine and purine derivatives such as cytokinins, across the plasma membrane.	0.780761	0.479162	0.67569	Purine transport	transport	integral component of membrane	no	0.0650443
At1g68840	Rav2 is part of a complex that has been named `regulator of the (H+)-ATPase of the vacuolar and endosomal membranes' (RAVE)	1.25312	0.471998	1.17476	response to nitrate	regulator of the (H+)-ATPase	nucleus	no	0.318509
At2g43820	Induced by Salicylic acid, virus, fungus and bacteria.Involved in the tryptophan synthesis pathway. Independent of NPR1 for their induction by salicylic acid. UGT74F1 transfers UDP:glucose to salicylic acid (forming a glucoside (SAG) and a glucose ester (SGE)), benzoic acid, and athranilate in vitro. UGT74F2 shows a weak ability to catalyze the formation of the p-aminobenzoate-glucose ester in vi…	0.766534	0.44286	0.582305	response to nitrate	transferase activity	cytoplasm	no	-0.186839
At1g77760	Encodes NITRATE REDUCTASE 1 (NIA1); the cytosolic minor isoform of nitrate reductase (NR). Involved in the first step of nitrate assimilation, it contributes about 15% of the nitrate reductase activity in shoots. Similar to molybdopterin oxidoreductases at the N-terminus, and to FAD/NAD-binding cytochrome reductases at the C-terminus. Cofactors: FAD, heme iron (cytochrome B-557), and molybdenum-p…	0.4979	0.734154	0.54426	response to nitrate	nitrate assimilation	mitochondria	no	-0.227127
At5g24655	RESPONSE TO LOW SULFUR 4 (LSU4)	0.777508	0.985051	0.491581	response to sulfur	unknown	nucleus	yes	-0.857516
At2g41560	Encodes a calmodulin-regulated Ca(2+)-ATPase that improves salt tolerance in yeast. Localized to the vacuole. Lesion mimic phenotype when mutation in the gene is combined with a mutation in ACA11. Lesion mimic phenotype of double knockout can be suppressed by nutritional supplements that increase anion levels (e.g. 15 mM Nitrate, Chloride, or Phosphate).	0.74638	0.314403	0.543689	salt tolerance	transport	vacuole	yes	-0.0726328
At1g69490	Encodes a member of the NAC transcription factor gene family. It is expressed in floral primordia and upregulated by AP3 and PI. Its expression is associated with leaf senescence.	0.998762	0.308551	0.833487	senescence	transcription factor activity	nucleus	no	0.182973
At1g73830	Encodes the brassinosteroid signaling component BEE3 (BR-ENHANCED EXPRESSION 3). Positively modulates the shade avoidance syndrome in Arabidopsis seedlings.	0.81577	0.388055	0.770974	shade avoidance	transcription factor activity	nucleus	no	0.314515
At2g30520	light inducible root phototropism 2 encoding a signal transducer of the phototropic response in Arabidopsis	0.904409	0.396491	0.629966	signal transduction	signal transduction	plasma membrane	no	-0.154146
At5g22920	Encodes a protein with sequence similarity to RING, zinc finger proteins. Loss of function mutations show reduced (15%) stomatal aperture under non stress conditions.	0.780855	0.353446	0.591707	stomatal functioning	unknown	nucleus	no	-0.04197
At5g04490	Encodes a protein with phytol kinase activity involved in tocopherol biosynthesis.	0.769433	0.393553	0.732323	tocopherol biosynthesis	kinase activity	chloroplast	no	0.319945
At4g30690	Translation initiation factor 3 protein	0.843757	0.368604	0.835031	translation	unknown	cytoplasm	no	0.388792
At5g24490	30S ribosomal protein, putative	0.950938	0.42986	1.08923	translation	unknown	ribosome	no	0.577423
At1g30250	Unkknown protein	0.455373	0.294843	0.349762	unknown	unknown	mitochondria	no	-0.284574
At5g16030	unknown protein	0.458114	0.233688	0.479663	unknown	unknown	nucleus	no	0.474634
At2g41250	Haloacid dehalogenase-like hydrolase (HAD) superfamily protein	0.523478	0.221525	0.450077	unknown	hydrolase activity	unknown	no	0.179187
At3g58120	Encodes a member of the BZIP family of transcription factors. Forms heterodimers with the related protein AtbZIP34. Binds to G-boxes in vitro and is localized to the nucleus in onion epidermal cells.	0.584499	0.384077	0.485209	unknown	transcription factor activity	nucleus	no	-0.102742
At1g72150	novel cell-plate-associated protein that is related in sequence to proteins involved in membrane trafficking in other eukaryotes	0.86904	0.259486	0.363038	unknown	transport	plasma membrane	no	-0.455036
At1g55330	Encodes a putative arabinogalactan-protein (AGP21).	0.708866	0.420441	0.496449	unknown	unknown	plasma membrane	no	-0.366071
At1g69160	Unknown protein	0.581665	0.390064	0.406213	unknown	unknown	mitochondria	no	-0.527597
At1g74670	Gibberellin-regulated family protein	0.801124	0.182149	0.224383	unknown	unknown	extracellular region	no	-0.540242
At3g06070	unknown protein	0.656641	0.32687	0.499001	unknown	unknown	unknown	no	-0.0827697
At4g00950	maternal effect embryo arrest 47 (MEE47)	0.738199	0.445295	0.485493	unknown	unknown	nucleus	no	-0.483722
At5g54585	unknown protein	0.526145	0.408565	0.304221	unknown	unknown	unknown	no	-0.900537
At5g57760	unknown protein	0.622648	0.172007	0.280733	unknown	unknown	mitochondria	no	-0.388075
At4g17245	RING/U-box superfamily protein	0.540958	0.273212	0.432143	unknown	zinc ion binding	unknown	no	-0.000579642
At3g03470	member of CYP89A	0.700173	0.866459	0.489859	unknown	oxidation-reduction process	integral component of membrane	yes	-0.844894
At5g42250	Zinc-binding alcohol dehydrogenase family protein	0.930974	0.522457	0.483258	unknown	oxidation-reduction process	cytoplasm	yes	-0.652559
At2g05380	glycine-rich protein 3 short isoform (GRP3S) mRNA, complete	0.897607	0.811193	0.423193	unknown	protein binding	extracellular region	yes	-0.997977
At5g53500	Transducin/WD40 repeat-like superfamily protein	0.635154	0.814312	0.484024	unknown	signal transduction	cytoplasm	no	-0.777083
At1g72430	SAUR-like auxin-responsive protein family	0.577318	0.737066	0.474641	unknown	unknown	nucleus	yes	-0.727082
At2g05540	Glycine-rich protein family	0.933282	0.853212	0.426923	unknown	unknown	extracellular region	no	-0.999224
At2g33815	Potential natural antisense gene, locus overlaps with AT2G33810	0.788314	0.925898	0.491547	unknown	unknown	unknown	no	-0.911734
At3g55646	unknown protein	0.76996	0.686509	0.46971	unknown	unknown	nucleus	no	-0.986523
At4g08950	EXORDIUM (EXO)	0.632008	0.698188	0.495759	unknown	unknown	extracellular region	no	-0.907047
At5g05250	unknown protein	0.832891	0.755808	0.418571	unknown	unknown	unknown	no	-0.997717
At5g24570	unknown protein	0.703136	0.506829	0.420374	unknown	unknown	unknown	yes	-0.804468
At4g01460	basic helix-loop-helix (bHLH) DNA-binding superfamily protein	0.470928	0.36002	0.578929	unknown	transcription factor activity	nucleus	no	0.802396
At1g04280	P-loop containing nucleoside triphosphate hydrolases superfamily protein	0.867365	0.490132	0.658335	unknown	hydrolase activity	nucleus	no	-0.169807
At1g25230	Calcineurin-like metallo-phosphoesterase superfamily protein	0.813924	0.426456	0.651684	unknown	hydrolase activity	extracellular region	no	-0.0146471
At4g02330	Encodes a pectin methylesterase that is sensitive to chilling stress and brassinosteroid regulation.	0.765563	0.491353	0.733515	unknown	hydrolase activity	extracellular region	yes	0.303423
At5g18630	alpha/beta-Hydrolases superfamily protein	0.837179	0.385002	0.999262	unknown	hydrolase activity	extracellular region	no	0.623161
At5g44020	HAD superfamily, subfamily IIIB acid phosphatase	0.831223	0.238264	0.570027	unknown	hydrolase activity	membrane	no	-0.0396157
At5g44530	Subtilase family protein	0.7522	0.423096	0.567564	unknown	hydrolase activity	extracellular region	no	-0.177631
At5g65730	xyloglucan endotransglucosylase/hydrolase 6 (XTH6)	0.913071	0.422519	0.620957	unknown	hydrolase activity	extracellular region	no	-0.216313
At1g16110	WAK-like kinase	1.1851	0.47628	1.02694	unknown	kinase activity	extracellular region	no	0.199838
At1g29720	Leucine-rich repeat transmembrane protein kinase	0.708979	0.453409	0.6436	unknown	kinase activity	integral component of membrane	yes	0.165829
At2g44740	cyclin p4;1 (CYCP4;1)	0.691025	0.439152	0.691009	unknown	kinase activity	unknown	no	0.403477
At4g01330	Protein kinase superfamily protein	0.605344	0.426552	0.587318	unknown	kinase activity	plasma membrane	no	0.318056
At4g23300	Encodes a cysteine-rich receptor-like protein kinase.	0.702994	0.463745	0.745018	unknown	kinase activity	extracellular region	yes	0.526351
At1g04040	HAD superfamily, subfamily IIIB acid phosphatase	0.952799	0.34191	0.798415	unknown	phosphatase activity	cell wall	no	0.169089
At4g27450	Aluminium induced protein with YGL and LRDR motifs	1.30846	0.412899	0.594362	unknown	protein binding	plasma membrane	no	-0.425028
At5g02160	unknown protein	0.883589	0.404364	0.715602	unknown	protein binding	chloroplast	no	0.0626298
At4g00970	Encodes a cysteine-rich receptor-like protein kinase.	0.891108	0.467358	0.836707	unknown	protein metabolism	chloroplast	yes	0.292766
At1g56220	Dormancy/auxin associated family protein	0.816049	0.284684	0.641175	unknown	protein transport	nucleus	no	0.0864943
At2g27050	ethylene-insensitive3-like1 (EIL1)	0.569621	0.447754	0.624863	unknown	transcription factor activity	nucleus	no	0.663214
At3g48590	Encodes a protein with similarity to a subunit of the CCAAT promoter motif binding complex of yeast.One of two members of this class (HAP5A) and expressed in vegetative and reproductive tissues.	0.846142	0.382378	0.843364	unknown	transcription factor activity	nucleus	no	0.398763
At4g32340	Tetratricopeptide repeat (TPR)-like superfamily protein	0.721165	0.357082	0.601258	unknown	transcription factor activity	unknown	no	0.0862306
At5g57660	CONSTANS-like 5 (COL5)	0.764099	0.428957	0.632284	unknown	transcription factor activity	nucleus	no	0.0143462
At5g63470	"nuclear factor Y, subunit C4" (NF-YC4)	0.847238	0.411513	0.723972	unknown	transcription factor activity	nucleus	no	0.136964
At1g15125	S-adenosyl-L-methionine-dependent methyltransferases superfamily protein	1.16061	0.430497	0.989923	unknown	transferase activity	nucleus	no	0.188862
At1g15740	Leucine-rich repeat family protein	0.819171	0.403724	0.924759	unknown	transferase activity	plasma membrane	no	0.571417
At1g55450	S-adenosyl-L-methionine-dependent methyltransferases superfamily protein	1.28002	0.489227	1.17971	unknown	transferase activity	cytoplasm	no	0.294192
At1g63800	ubiquitin-conjugating enzyme 5 (UBC5)	0.775133	0.404863	0.939958	unknown	transferase activity	cytoplasm	no	0.660006
At3g16520	UDP-glucosyl transferase 88A1 (UGT88A1)	0.738923	0.499434	0.727239	unknown	transferase activity	nucleus	no	0.363561
At3g50270	HXXXD-type acyl-transferase family protein	0.690581	0.46393	0.909147	unknown	transferase activity	chloroplast	no	0.800713
At4g00750	S-adenosyl-L-methionine-dependent methyltransferases superfamily protein	0.704644	0.499453	0.627915	unknown	transferase activity	Golgi apparatus	no	0.0363091
At5g28020	Encodes cysteine synthase CysD2.	0.82432	0.405153	0.740462	unknown	transferase activity	mitochondria	no	0.223285
At5g39080	HXXXD-type acyl-transferase family protein	0.537812	0.377928	0.516468	unknown	transferase activity	unknown	no	0.287983
At1g72820	Mitochondrial substrate carrier family protein	0.692465	0.498927	0.714862	unknown	transport	mitochondria	no	0.488028
At2g16380	Sec14p-like phosphatidylinositol transfer family protein	0.747579	0.458851	0.721113	unknown	transport	Golgi apparatus	no	0.326277
At5g64410	oligopeptide transporter	0.777445	0.47106	0.556742	unknown	transport	integral component of membrane	no	-0.349816
At1g10682	other RNA	0.899208	0.499824	0.715489	unknown	unknown	unknown	no	-0.0620405
At1g18620	Unknown protein	0.767338	0.467583	0.6103	unknown	unknown	nucleus	no	-0.13539
At1g20010	beta tubulin	0.848299	0.474002	0.828289	unknown	unknown	chloroplast	no	0.359599
At1g22690	Gibberellin-regulated family protein	0.812226	0.444735	0.865862	unknown	unknown	extracellular region	no	0.507802
At1g25275	Unknown protein	0.897556	0.473537	1.14565	unknown	unknown	extracellular region	no	0.709635
At1g27290	Unknown protein	0.711134	0.37164	0.631422	unknown	unknown	mitochondria	no	0.187813
At1g33590	Leucine-rich repeat (LRR) family protein	0.818585	0.366502	1.08165	unknown	unknown	plasma membrane	no	0.708619
At1g65845	Unknown protein	1.07746	0.498032	0.556635	unknown	unknown	unknown	no	-0.513993
At1g71970	Unknown protein	0.627771	0.458217	0.615931	unknown	unknown	nucleus	no	0.345516
At2g15960	unknown protein	0.862805	0.456968	0.556469	unknown	unknown	unknown	no	-0.384254
At2g30230	unknown protein	0.98193	0.375478	0.86452	unknown	unknown	unknown	no	0.229757
At3g12150	unknown protein	0.806227	0.496699	0.828984	unknown	unknown	extracellular region	no	0.458857
At3g15450	Aluminium induced protein with YGL and LRDR motifs	0.863097	0.487527	0.683205	unknown	unknown	chloroplast	no	-0.0838669
At3g22121	Potential natural antisense gene, locus overlaps with AT3G22120	0.690503	0.438742	0.862612	unknown	unknown	unknown	no	0.738538
At4g04040	maternal effect embryo arrest 51 (MEE51)	1.02534	0.399258	0.9423	unknown	unknown	cytoplasm	no	0.288794
At4g05070	Wound-responsive family protein	0.775717	0.470791	0.507341	unknown	unknown	nucleus	no	-0.498481
At4g26290	unknown protein	0.630944	0.467926	0.793938	unknown	unknown	nucleus	no	0.806924
At4g27740	Yippee family putative zinc-binding protein	0.770795	0.444275	1.15629	unknown	unknown	nucleus	no	0.834241
At4g33666	unknown protein	0.813626	0.373359	0.754907	unknown	unknown	unknown	no	0.288098
At4g35430	unknown protein	0.748453	0.495984	0.837287	unknown	unknown	mitochondria	no	0.620144
At4g37240	unknown protein	0.737124	0.430143	0.654838	unknown	unknown	unknown	no	0.152862
At4g38550	Arabidopsis phospholipase-like protein (PEARLI 4) family	1.0442	0.408081	0.812487	unknown	unknown	nucleus	no	0.0472269
At5g03230	Protein of unknown function	1.04617	0.433532	0.803994	unknown	unknown	nucleus	yes	0.0120908
At5g15350	early nodulin-like protein 17 (ENODL17)	0.638672	0.46817	0.567712	unknown	unknown	integral component of membrane	no	-0.0117435
At5g16400	Encodes an f-type thioredoxin (Trx-f2) localized in chloroplast stroma.	0.894068	0.499771	0.847408	unknown	unknown	chloroplast	no	0.302078
At5g19140	AILP1; response to auxin stimulus, response to aluminum ion	1.05523	0.428681	0.603618	unknown	unknown	cytoplasm	no	-0.350273
At5g44568	unknown protein	0.936574	0.474766	0.864263	unknown	unknown	unknown	yes	0.266053
At5g56100	glycine-rich protein / oleosin	0.79156	0.284435	0.78758	unknown	unknown	nucleus	no	0.397276
At4g11360	Encodes a putative RING-H2 finger protein RHA1b.	0.855382	0.473493	0.608463	unknown	zinc ion binding	nucleus	no	-0.272399

## Sheet: Table S7
Table S7. Primers used for qRT-PCR
Name	Gene ID	Forward Primer 5' to 3'	Reverse Primer 5' to 3'
SR45a	at1g07350	GATGCAACGGTTAGCATCACC	TCCTGGACCCATGGACTAGA
SR30	at1g09140	CCGAAGTCGACACCCATCAA	AGATTCCACCGAGACCTCCT
GLK2	at5g44190	TTGCACGTATGGGGTCATCC	TGGATGACCTGGCCAAGATG
HSFA2	at2g26150	CAGCAAGGATCTGGGATGTCA	GCTACAAGCACACCATGATCC
HOP3	at4g12400	GTACTCCTGTTGCTCCAGCT	GCCTGCGATTGAGACTTTCC
CPN60BETA2	at3g13470	CTTGGTTCGTTGCTTGCTCC	ACTATGGCAGGACGGGATCT
PMI2/Din9	at1g67070	CCACGAACACGATGAAGACG	CCGAGAAACCACTTGCTTCG
No name	at1g78820	CTTGGCCGTTTAACTCAGCG	TTGGATCTGGGACGCCAATC
SPX1	at5g20150	CTGCCTTGCGGGTTTTGAAG	GGCTTCTTGCTCCAACAATGG
GDPD1	at3g02040	TCACCTCCGAGACAATCCCT	TGTACCACGACACGAGAAGG
DREB2A	at5g05410	GGAGGACCAGAGAATAGCC	CCAAAGCCTGCTACCTCGAT
UBQ7	at2g35635	GCAGCGACACCATCGACAAT	AGGTCCGGCCATCTTCCAAT
CBE-5	at5g53560	TTGCAGTGTCGCTGTGACCA	TGATCATCCTGGAGGCGATG
UBQ.THIO	at1g28120	TGGTTGATCTTCCACTGATG	TGAAGGATGAAGCGGAAGTA
